# Supplementary material for: Monoamine and genome-wide DNA methylation investigation in behavioral addiction
Source: Sci Rep. 2020 Jul 16;10:11760. doi: 10.1038/s41598-020-68741-5 (PMC7366626; doi:10.1038/s41598-020-68741-5)
Supplement: Supplementary file 1 — Supplementary Information 1. [file 41598_2020_68741_MOESM1_ESM.xlsx]

## Sheet: Sheet1
Supplemental Information
Monomaine and Genome-wide DNA Methylation Investigation in Behavioral Addiction
Y. Asaoka, M. J. Won, T. Morita, E. Ishikawa, Y.-A. Lee, & Y. Goto
Supplemental Data S1
Hyper- and hypomethylation sites in behavioral addiction patients compared to those in control subjects

## Sheet: Supplemental Data 1
TargetID	CT.Mean	BA.Mean	BA-CT.delta_mean	BA-CT.comment	PK_C_6	PK_C_13	PK_C_14	PK_C_3	PK_C_15	PK_B_1	PK_B_3	PK_B_7	PK_B_0	PK_B_12	PK_B_8	PK_B_9	t	p.value	fdr.p.val	BA-CT.OddsRatio	BA-CT.FoldChange	CHR	UCSC_RefGene_Name	UCSC_RefGene_Accession	UCSC_RefGene_Group	UCSC_CpG_Islands_Name
cg09331190	0.946905	0.311637	-0.635267	hypo	0.945302	0.946778	0.949644	0.949306	0.943494	0.0457497	0.0499192	0.492594	0.485448	0.031027	0.512939	0.04158	-6.39844	0.000124115	0.998057	0.0151306	-6.15521	6
cg03965172	0.972823	0.5268	-0.446023	hypo	0.973151	0.978399	0.966743	0.973444	0.972379	0.484774	0.510746	0.48598	0.332217	0.483151	0.494731	0.966063	-4.77149	0.000959412	0.998057	0.033858	-2.57552	4				chr4:3685222-3685539
cg25872828	0.716284	0.276916	-0.439368	hypo	0.974242	0.54355	0.551654	0.545027	0.966946	0.528405	0.0279345	0.0311832	0.0313061	0.0254066	0.550415	0.54277	-2.86229	0.0159272	0.998057	0.0401834	-6.75098	18	LOC101060542	NR_110764	TSS1500
cg02095219	0.839298	0.428856	-0.410442	hypo	0.842858	0.877355	0.738541	0.86898	0.868756	0.0694981	0.456556	0.871509	0.555941	0.81022	0.500778	0.0587865	-3.88265	0.00272999	0.998057	0.107618	-2.95319	17	RPS6KB1;RPS6KB1;RPS6KB1;RPS6KB1;RPS6KB1	NM_001272044;NM_001272060;NM_001272042;NM_003161;NM_001272043	5'UTR;Body;Body;Body;Body
cg20859841	0.831582	0.427289	-0.404293	hypo	0.479631	0.894663	0.930368	0.919908	0.933339	0.905929	0.451975	0.038079	0.0344372	0.453168	0.0350385	0.454732	-2.93561	0.0117348	0.998057	0.0813792	-3.26986	8				chr8:1397935-1398521
cg19697575	0.807232	0.403455	-0.403777	hypo	0.948984	0.927136	0.93327	0.280629	0.946141	0.276014	0.919415	0.294634	0.322103	0.285514	0.316106	0.221874	-2.59786	0.0336876	0.998057	0.101461	-2.13728	2				chr2:172373817-172374199
cg08136432	0.825709	0.425258	-0.400452	hypo	0.932192	0.953021	0.950114	0.93653	0.35669	0.424255	0.385052	0.396534	0.450858	0.0269108	0.959379	0.376908	-2.61513	0.023537	0.998057	0.0763179	-2.95537	16	GALNS	NM_000512	Body	chr16:88902175-88902467
cg05751055	0.904441	0.510181	-0.394259	hypo	0.911047	0.915369	0.888786	0.896234	0.910768	0.887061	0.900856	0.133281	0.10092	0.907554	0.106541	0.8763	-2.93302	0.0164571	0.998057	0.118921	-2.79741	6	HLA-DPA1	NM_033554	Body
cg10299852	0.968472	0.580423	-0.388049	hypo	0.972352	0.970138	0.966555	0.962489	0.970827	0.472091	0.490415	0.63303	0.962524	0.493489	0.638673	0.611634	-4.65766	0.0011408	0.998057	0.0509678	-2.17257	6	FARS2	NM_006567	Body
cg05828606	0.88415	0.508642	-0.375509	hypo	0.575931	0.96845	0.947632	0.963898	0.964839	0.599663	0.589719	0.0363996	0.0328701	0.628083	0.96217	0.615711	-2.81512	0.0147877	0.998057	0.0637101	-3.03292	17	EFCAB13;EFCAB13	NM_001195192;NM_152347	Body;Body
cg11331837	0.788272	0.416222	-0.372051	hypo	0.957308	0.517548	0.535937	0.954745	0.975825	0.0444439	0.501804	0.517469	0.942865	0.966223	0.0340455	0.033882	-2.3738	0.0364151	0.998057	0.0691797	-3.73247	17				chr17:35165323-35165983
cg09908042	0.812531	0.441888	-0.370643	hypo	0.967911	0.582967	0.952489	0.958797	0.600488	0.957484	0.572733	0.0578756	0.959219	0.565615	0.074739	0.0533283	-2.40067	0.0340945	0.998057	0.0878701	-3.10356	15	PCSK6;PCSK6;PCSK6;PCSK6;PCSK6;PCSK6;PCSK6;PCSK6	NM_002570;NM_138320;NM_138319;NM_138324;NM_138323;NM_138325;NM_138322;NM_138321	Body;Body;Body;Body;Body;Body;Body;Body	chr15:102028860-102030608
cg08516018	0.716591	0.347834	-0.368757	hypo	0.593447	0.918198	0.615439	0.869312	0.586561	0.636265	0.878495	0.0314679	0.0290655	0.591225	0.636997	0.0243502	-2.91204	0.0121952	0.998057	0.0856228	-4.9933	2
cg11141652	0.541557	0.17483	-0.366727	hypo	0.502655	0.607247	0.571927	0.523483	0.502473	0.113554	0.102115	0.114347	0.582597	0.0459683	0.0700217	0.0807957	-5.26411	0.000397208	0.998057	0.113502	-5.07482	22	GSTTP1	NR_003081	TSS1500
cg12077809	0.862478	0.496541	-0.365937	hypo	0.926896	0.940445	0.581613	0.922859	0.940575	0.53873	0.575717	0.573729	0.0678166	0.587963	0.546034	0.0529462	-3.41691	0.00540449	0.998057	0.0995244	-2.2542	4
cg13972557	0.833089	0.468296	-0.364793	hypo	0.416502	0.955128	0.925651	0.920263	0.947902	0.023801	0.0268735	0.916817	0.363504	0.353689	0.931766	0.944103	-2.4263	0.0315534	0.998057	0.0968011	-2.8019	5
cg25673075	0.688393	0.328012	-0.360382	hypo	0.824077	0.873224	0.867742	0.420945	0.455979	0.46661	0.899022	0.442836	0.44404	0.0167684	0.0254898	0.454469	-2.74126	0.0169496	0.998057	0.0988882	-4.31288	5
cg11128983	0.815179	0.475729	-0.33945	hypo	0.92171	0.355069	0.936385	0.914506	0.948223	0.385173	0.377527	0.286355	0.932393	0.964918	0.340301	0.411466	-2.28924	0.0495773	0.998057	0.157875	-1.77456	5	CPLX2;CPLX2	NM_001008220;NM_006650	TSS1500;5'UTR	chr5:175298515-175300066
cg23423607	0.824544	0.486549	-0.337995	hypo	0.641056	0.946148	0.939535	0.958255	0.637729	0.0672943	0.941823	0.648094	0.613906	0.617443	0.0433564	0.631011	-2.67251	0.0206958	0.998057	0.103232	-2.65617	14	NDUFB1	NM_004545	Body	chr14:92587549-92589022
cg14358839	0.805943	0.469013	-0.336931	hypo	0.846166	0.799721	0.795986	0.771415	0.816427	0.819098	0.0315501	0.399774	0.402453	0.464369	0.476893	0.425294	-3.02403	0.0138254	0.998057	0.160389	-2.69734	7	VOPP1;VOPP1;VOPP1;VOPP1	NM_001284284;NM_001284283;NM_001284282;NM_030796	Body;Body;Body;Body
cg04456492	0.778515	0.4431	-0.335415	hypo	0.92116	0.922089	0.554397	0.555331	0.9396	0.561523	0.55472	0.553645	0.559269	0.031839	0.0389027	0.575972	-2.57573	0.0245199	0.998057	0.110722	-2.90905	7
cg07149083	0.458294	0.123325	-0.334969	hypo	0.493176	0.85117	0.469319	0.437008	0.0407972	0.455222	0.0528723	0.447347	0.0398073	0.0260341	0.0525656	0.0431568	-2.49534	0.0458329	0.998057	0.110012	-4.92413	16
cg06825310	0.840373	0.505599	-0.334774	hypo	0.951528	0.95832	0.424061	0.938189	0.929769	0.940384	0.245067	0.9321	0.322781	0.286392	0.349351	0.320947	-2.28945	0.0459415	0.998057	0.146187	-1.83353	2	MYO1B;MYO1B;MYO1B	NM_012223;NM_001161819;NM_001130158	Body;Body;Body
cg22244330	0.88577	0.551179	-0.334592	hypo	0.963799	0.954431	0.613167	0.941284	0.956169	0.946631	0.655529	0.952409	0.0656338	0.652804	0.0472811	0.946263	-2.51407	0.0259007	0.998057	0.0971968	-2.63839	2	PDE1A;PDE1A;PDE1A;PDE1A;PDE1A	NM_005019;NM_001258312;NM_001258313;NM_001003683;NM_001258314	Body;Body;Body;Body;TSS1500
cg07561869	0.800221	0.466696	-0.333525	hypo	0.888114	0.806963	0.757812	0.748145	0.800071	0.439748	0.417558	0.843244	0.379682	0.395119	0.465063	0.0188016	-3.23494	0.00793123	0.998057	0.183703	-2.25611	1	PRDM16;PRDM16	NM_199454;NM_022114	Body;Body
cg11169344	0.7337	0.403332	-0.330368	hypo	0.930929	0.697062	0.653648	0.687283	0.699576	0.917364	0.0735918	0.0674374	0.071596	0.673352	0.712519	0.69401	-2.54799	0.0244904	0.998057	0.156339	-3.16031	2
cg13371681	0.949676	0.6208	-0.328876	hypo	0.948083	0.958535	0.957982	0.919755	0.964026	0.409776	0.40228	0.349411	0.395367	0.955658	0.398465	0.444009	-3.52152	0.00535154	0.998057	0.131705	-1.68078	7
cg11437465	0.727323	0.407362	-0.319961	hypo	0.716924	0.744201	0.767025	0.690516	0.717949	0.746747	0.752573	0.051686	0.0582992	0.696071	0.0474267	0.732146	-2.59764	0.0284549	0.998057	0.158731	-3.72554	6	HLA-DPA1	NM_033554	Body
cg15360451	0.818916	0.499933	-0.318982	hypo	0.903086	0.896308	0.875764	0.908226	0.511195	0.509339	0.516152	0.513918	0.0569928	0.910119	0.0580799	0.538818	-2.70079	0.0186687	0.998057	0.160777	-2.15627	12
cg23556238	0.80612	0.491125	-0.314995	hypo	0.922168	0.902923	0.875256	0.885671	0.444583	0.448195	0.0404352	0.444877	0.892245	0.442356	0.433775	0.438185	-2.59592	0.0253919	0.998057	0.173472	-1.94999	12	SCARB1;SCARB1	NM_001082959;NM_005505	Body;Body	chr12:125299474-125299874
cg03237181	0.933614	0.619847	-0.313768	hypo	0.93083	0.933069	0.942344	0.938139	0.92369	0.937201	0.315658	0.945413	0.329828	0.94874	0.942934	0.343243	-2.84492	0.0189767	0.998057	0.181396	-1.76042	2	STEAP3;STEAP3;STEAP3	NM_018234;NM_001008410;NM_182915	5'UTR;5'UTR;Body
cg07495405	0.864896	0.554564	-0.310332	hypo	0.915127	0.921273	0.637231	0.924261	0.926589	0.0979177	0.887027	0.899956	0.119722	0.915332	0.916603	0.0655291	-2.23939	0.0438768	0.998057	0.164058	-2.41742	18	FHOD3	NM_025135	Body	chr18:34325624-34325842
cg25283336	0.855194	0.544949	-0.310246	hypo	0.834061	0.868046	0.86914	0.834159	0.870567	0.830615	0.85464	0.180919	0.158513	0.853228	0.264817	0.833928	-2.47319	0.0346954	0.998057	0.241769	-1.97258	6	HLA-DPA1	NM_033554	3'UTR
cg12195446	0.70939	0.399691	-0.309698	hypo	0.880095	0.429528	0.433331	0.910112	0.893882	0.44756	0.867804	0.0273274	0.439979	0.0213984	0.0287781	0.872503	-2.25241	0.0438356	0.998057	0.132994	-3.12461	13	IRS2	NM_003749	Body
cg07761942	0.954062	0.654141	-0.299921	hypo	0.961895	0.967646	0.942892	0.93111	0.966764	0.952597	0.967902	0.302611	0.42803	0.334503	0.950698	0.310924	-2.84988	0.017061	0.998057	0.159453	-1.65213	7
cg08867096	0.925915	0.626759	-0.299156	hypo	0.945551	0.908202	0.895377	0.930257	0.950188	0.860786	0.908456	0.901424	0.89628	0.0298647	0.918537	0.566857	-2.79234	0.0194681	0.998057	0.119896	-2.4267	4	FAT1	NM_005245	Body
cg04650544	0.794915	0.49898	-0.295935	hypo	0.867346	0.877142	0.888431	0.475636	0.86602	0.483262	0.83417	0.464383	0.458607	0.479754	0.459557	0.0228982	-2.68626	0.0197477	0.998057	0.188822	-1.9857	11	NTM	NM_001048209	Body
cg11733135	0.965745	0.670178	-0.295567	hypo	0.965643	0.978588	0.957504	0.966194	0.960795	0.960538	0.952026	0.0311812	0.958064	0.604508	0.622253	0.0346185	-2.74852	0.02171	0.998057	0.0982521	-2.26097	1
cg01882774	0.897569	0.604613	-0.292956	hypo	0.888	0.917628	0.874058	0.889707	0.918454	0.623272	0.872961	0.0928607	0.61383	0.664984	0.897001	0.625193	-3.31748	0.00819325	0.998057	0.173779	-1.90637	14	OTUB2	NM_023112	TSS1500	chr14:94492639-94493297
cg17035782	0.875731	0.585132	-0.290599	hypo	0.974262	0.497526	0.963901	0.966313	0.976652	0.49833	0.460435	0.514196	0.968436	0.474254	0.475433	0.954295	-2.62393	0.0334687	0.998057	0.112808	-1.51256	20	GZF1	NM_022482	Body	chr20:23346034-23346650
cg15242686	0.385644	0.0991623	-0.286482	hypo	0.373384	0.409419	0.419313	0.366912	0.359194	0.0391649	0.0372358	0.0245423	0.413419	0.0226266	0.0221325	0.0179173	-5.84879	0.000219304	0.998057	0.0813205	-8.51226	22	GSTTP1	NR_003081	TSS1500
cg12022450	0.831399	0.547582	-0.283817	hypo	0.853246	0.838143	0.808866	0.845948	0.810794	0.446849	0.470007	0.472635	0.831559	0.519416	0.49762	0.420861	-5.48545	0.000244333	0.998057	0.258089	-1.56846	22
cg20060160	0.766809	0.483822	-0.282986	hypo	0.868923	0.427656	0.854486	0.833697	0.849281	0.384696	0.460368	0.403256	0.450562	0.45018	0.885516	0.442779	-2.87701	0.0250132	0.998057	0.257002	-1.57879	1	NMNAT2	NM_015039	Body
cg15032304	0.940389	0.661665	-0.278724	hypo	0.934067	0.959343	0.932314	0.920637	0.955582	0.332979	0.35475	0.364435	0.939172	0.945814	0.967825	0.933232	-2.71927	0.0215926	0.998057	0.202534	-1.57811	4	C4orf45	NM_152543	Body
cg14989083	0.605075	0.326405	-0.27867	hypo	0.455652	0.444346	0.461545	0.807733	0.856099	0.449252	0.460279	0.462205	0.457321	0.444156	0.0292314	0.0258347	-2.54103	0.0255729	0.998057	0.177217	-2.95227	11	PARVA	NM_018222	Body
cg26261358	0.52607	0.248157	-0.277912	hypo	0.524539	0.371035	0.381966	0.659535	0.693274	0.418316	0.0217572	0.64361	0.34228	0.0164045	0.0195611	0.368564	-2.99826	0.0114093	0.998057	0.117087	-5.5047	15
cg13376960	0.80153	0.526787	-0.274743	hypo	0.820918	0.828822	0.76383	0.808926	0.785157	0.370102	0.394172	0.758549	0.328098	0.349748	0.819091	0.728471	-4.11586	0.00205138	0.998057	0.286829	-1.63205	19	FCGBP	NM_003890	Body	chr19:40376867-40377136
cg17307150	0.944336	0.669962	-0.274374	hypo	0.938968	0.948024	0.931447	0.948316	0.954928	0.933074	0.92966	0.590796	0.0314429	0.59467	0.595181	0.950298	-3.09219	0.0124291	0.998057	0.146772	-1.79385	5
cg22411599	0.893671	0.620784	-0.272887	hypo	0.881124	0.887859	0.932936	0.874991	0.891446	0.501168	0.528599	0.880355	0.367249	0.86878	0.383298	0.880498	-3.38582	0.00644192	0.998057	0.238426	-1.53935	4
cg07883385	0.923221	0.65105	-0.272171	hypo	0.929166	0.929104	0.901547	0.921367	0.934921	0.89425	0.0757002	0.644162	0.66071	0.664472	0.728038	0.913985	-2.99584	0.0144915	0.998057	0.173906	-1.84568	4	KIAA0922;KIAA0922	NM_001131007;NM_015196	Body;Body
cg14294953	0.940984	0.671961	-0.269023	hypo	0.928512	0.948344	0.938901	0.945347	0.943814	0.37654	0.411651	0.929815	0.384861	0.942448	0.954861	0.384871	-2.86415	0.018214	0.998057	0.209707	-1.5321	9
cg15717617	0.740239	0.477786	-0.262453	hypo	0.838631	0.868072	0.388524	0.762034	0.843933	0.414117	0.399397	0.322627	0.818545	0.38511	0.392914	0.415876	-2.4321	0.0436182	0.998057	0.29226	-1.57111	8	PLEKHA2	NM_021623	Body
cg06180910	0.838257	0.577071	-0.261186	hypo	0.821248	0.853307	0.825843	0.831908	0.858979	0.443405	0.51293	0.59444	0.868777	0.420059	0.536736	0.504913	-5.45306	0.00027406	0.998057	0.278331	-1.49076	22	GSTT1	NM_000853	Body	chr22:24384134-24384405
cg12858166	0.585066	0.324345	-0.260721	hypo	0.609639	0.587409	0.572948	0.562223	0.593112	0.586618	0.576529	0.0281105	0.0260621	0.547195	0.02938	0.574587	-2.67141	0.0254636	0.998057	0.153409	-4.57777	6	HLA-DPA1	NM_033554	3'UTR
cg07440017	0.558833	0.299373	-0.259459	hypo	0.805219	0.641966	0.511395	0.241869	0.593715	0.243495	0.2577	0.252025	0.299435	0.255236	0.237827	0.227189	-2.44415	0.0493251	0.998057	0.319209	-1.86303	3
cg05141217	0.465179	0.205782	-0.259397	hypo	0.452072	0.506846	0.456279	0.456892	0.453804	0.79678	0.0636307	0.0477802	0.475486	0.0414392	0.0270536	0.462369	-3.46126	0.00702114	0.998057	0.1515	-4.85308	8
cg16032134	0.931196	0.672992	-0.258204	hypo	0.920078	0.93024	0.914774	0.940591	0.950295	0.354765	0.333202	0.926812	0.915625	0.234382	0.906744	0.92066	-2.71506	0.0223747	0.998057	0.224363	-1.58712	15	ATP10A	NM_024490	Body
cg24077401	0.664889	0.407195	-0.257694	hypo	0.860335	0.624388	0.563641	0.661717	0.614366	0.182914	0.610856	0.697271	0.176484	0.165948	0.605068	0.636329	-2.72551	0.017599	0.998057	0.291599	-1.97115	19	FCGBP	NM_003890	Body	chr19:40376867-40377136
cg12474444	0.614858	0.359764	-0.255094	hypo	0.42753	0.786204	0.731766	0.709289	0.419502	0.725371	0.706093	0.0484785	0.416324	0.405925	0.0508437	0.438693	-2.33191	0.0365311	0.998057	0.216497	-2.85961	5				chr5:1289275-1295970
cg01463139	0.848396	0.593844	-0.254552	hypo	0.89461	0.796763	0.889489	0.737669	0.92345	0.174696	0.737001	0.754143	0.733116	0.335931	0.779337	0.772039	-3.05016	0.00931177	0.998057	0.23793	-1.65836	1	OR10K1	NM_001004473	TSS200
cg08871399	0.963326	0.712211	-0.251115	hypo	0.960454	0.967528	0.952868	0.967756	0.968022	0.957584	0.559549	0.037035	0.575712	0.974723	0.553647	0.570079	-2.54346	0.0309604	0.998057	0.160428	-1.71347	12	USP15;USP15;USP15	NM_001252079;NM_006313;NM_001252078	Body;Body;Body
cg07173352	0.865097	0.614592	-0.250506	hypo	0.867024	0.872844	0.899301	0.82529	0.86103	0.248371	0.845901	0.29183	0.240448	0.879727	0.846849	0.179611	-2.40836	0.0374176	0.998057	0.294053	-1.68036	11	LOC100652768;TAGLN;TAGLN	NR_045215;NM_001001522;NM_003186	Body;5'UTR;5'UTR
cg08554146	0.921884	0.677502	-0.244383	hypo	0.921652	0.912851	0.913384	0.924584	0.936951	0.91496	0.405654	0.927426	0.885566	0.94168	0.497374	0.481707	-3.09423	0.0122603	0.998057	0.247767	-1.45605	21	SAMSN1	NM_001256370	Body
cg05056349	0.372467	0.128238	-0.244229	hypo	0.468351	0.529283	0.390725	0.0539689	0.420006	0.0571272	0.0506175	0.0480353	0.0500385	0.0614979	0.395824	0.0632951	-2.51348	0.0395579	0.998057	0.201896	-3.51807	2	FASTKD2;FASTKD2;FASTKD2;MDH1B;MDH1B;MDH1B	NM_014929;NM_001136193;NM_001136194;NR_104261;NM_001282940;NM_001039845	TSS1500;TSS1500;TSS1500;Body;Body;Body	chr2:207629878-207630160
cg17838368	0.848034	0.604117	-0.243917	hypo	0.866816	0.844742	0.832365	0.848021	0.848226	0.882596	0.836228	0.368579	0.833705	0.341348	0.90141	0.879671	-2.55115	0.0306711	0.998057	0.330537	-1.56521	1				chr1:12123488-12124148
cg06545341	0.867699	0.624708	-0.24299	hypo	0.874298	0.869248	0.86701	0.844228	0.88371	0.283913	0.904608	0.856279	0.815816	0.192476	0.896196	0.862213	-2.26873	0.0488075	0.998057	0.316144	-1.64052	20	CDH4;CDH4;CDH4	NM_001794;NM_001252338;NM_001252339	Body;Body;5'UTR
cg14648186	0.936591	0.694043	-0.242548	hypo	0.952115	0.955611	0.887011	0.945203	0.943014	0.0392463	0.954928	0.911259	0.913221	0.557583	0.586855	0.567718	-2.62439	0.0245395	0.998057	0.189369	-1.68958	7	COA1;COA1	NR_047701;NM_018224	Body;Body
cg18715193	0.884626	0.642162	-0.242463	hypo	0.866388	0.891188	0.863951	0.903516	0.898086	0.837857	0.834553	0.395004	0.453934	0.873471	0.439375	0.86992	-3.13556	0.0109435	0.998057	0.286582	-1.4748	6	HLA-DPA1	NM_033554	3'UTR
cg07498088	0.866167	0.624915	-0.241252	hypo	0.899646	0.867135	0.82905	0.860464	0.874538	0.484707	0.862123	0.473575	0.860181	0.453386	0.490502	0.480773	-3.9689	0.00228175	0.998057	0.28673	-1.44414	10				chr10:134672369-134672604
cg01941243	0.918841	0.680179	-0.238661	hypo	0.941766	0.930182	0.862743	0.937077	0.922436	0.294272	0.911042	0.925196	0.897716	0.928468	0.897071	0.919119	-2.53041	0.028277	0.998057	0.261006	-1.51193	1				chr1:227974428-227974827
cg27000437	0.854191	0.616088	-0.238103	hypo	0.907399	0.939021	0.910955	0.610579	0.902998	0.69624	0.59748	0.587815	0.60377	0.380776	0.709589	0.380835	-3.06088	0.0169724	0.998057	0.233995	-1.41369	12	SCARB1;SCARB1	NM_001082959;NM_005505	Body;Body
cg18037388	0.863138	0.62859	-0.234548	hypo	0.871595	0.877816	0.839397	0.862457	0.864424	0.418674	0.862549	0.426274	0.339901	0.870195	0.853776	0.871503	-2.84781	0.0184935	0.998057	0.323265	-1.48897	12	CLEC1B;CLEC1B	NM_016509;NM_001099431	Body;Body
cg09233619	0.926417	0.693699	-0.232718	hypo	0.916998	0.941792	0.914863	0.933907	0.924524	0.92792	0.906217	0.907348	0.555903	0.553582	0.572837	0.934715	-2.60686	0.0275615	0.998057	0.23843	-1.57716	11
cg25758034	0.772625	0.540583	-0.232042	hypo	0.778099	0.76553	0.781965	0.733386	0.804148	0.674232	0.341055	0.322884	0.779163	0.323997	0.405425	0.73582	-3.42036	0.00667698	0.998057	0.356647	-1.54394	7	DTX2;DTX2;DTX2;FDPSP2	NM_020892;NM_001102594;NM_001102595;NR_003262	5'UTR;5'UTR;5'UTR;Body
cg10486833	0.9686	0.736809	-0.231791	hypo	0.968473	0.974613	0.961216	0.966941	0.971756	0.659748	0.645407	0.963613	0.641326	0.65002	0.644604	0.630887	-4.72026	0.000929276	0.998057	0.130453	-1.33993	11				chr11:123524733-123525685
cg01176653	0.966032	0.736575	-0.229458	hypo	0.97161	0.968578	0.951204	0.968108	0.970662	0.694263	0.961807	0.705688	0.958433	0.704607	0.963058	0.68225	-3.20817	0.00997196	0.998057	0.140883	-1.57246	18	GNAL;GNAL;GNAL	NM_182978;NM_001142339;NM_001261443	Body;Body;Body
cg11882358	0.932293	0.70344	-0.228852	hypo	0.914101	0.954236	0.942732	0.923897	0.926497	0.907412	0.913553	0.422799	0.374063	0.34235	0.945446	0.919228	-2.53098	0.0298982	0.998057	0.265025	-1.45736	3	LOC152225	NR_026934	TSS1500
cg14783259	0.89464	0.667715	-0.226926	hypo	0.901003	0.900436	0.877476	0.911386	0.882902	0.899741	0.888516	0.374623	0.355195	0.900679	0.320094	0.343488	-2.67464	0.0244987	0.998057	0.306118	-1.47351	15	GOLGA6L6	NM_001145004	3'UTR
cg09849871	0.874107	0.647195	-0.226913	hypo	0.888991	0.901822	0.875806	0.839949	0.863968	0.861006	0.833542	0.642086	0.246007	0.882072	0.142086	0.610096	-2.91226	0.0156086	0.998057	0.29081	-1.53713	14	C14orf102;C14orf102	NM_199043;NM_017970	5'UTR;Body	chr14:90798164-90798394
cg09535768	0.9261	0.700267	-0.225834	hypo	0.925976	0.939164	0.926821	0.904706	0.933834	0.924085	0.940353	0.263813	0.911278	0.946982	0.371287	0.919209	-2.26429	0.0485686	0.998057	0.296465	-1.47092	6	HLA-DPB1	NM_002121	Body	chr6:33048416-33048814
cg22459517	0.883786	0.658033	-0.225753	hypo	0.895753	0.894117	0.85461	0.866686	0.907763	0.889383	0.917292	0.511975	0.56306	0.48459	0.887087	0.887659	-3.21515	0.00899345	0.998057	0.306887	-1.40173	19	EPS8L1	NM_133180	TSS200
cg13946163	0.927106	0.701427	-0.225679	hypo	0.931883	0.908458	0.912262	0.92676	0.95617	0.452848	0.911511	0.913363	0.924506	0.361468	0.938634	0.94239	-2.58022	0.0266531	0.998057	0.269478	-1.44573	2	SLC9A2	NM_003048	Body	chr2:103235376-103236554
cg06134910	0.593191	0.370196	-0.222995	hypo	0.778071	0.690161	0.423341	0.690611	0.383769	0.447904	0.0220002	0.448561	0.39266	0.623736	0.0253097	0.474938	-2.20496	0.0461399	0.998057	0.272933	-2.27525	10	APBB1IP	NM_019043	5'UTR	chr10:26727061-26727992
cg17373649	0.925871	0.705315	-0.220556	hypo	0.925295	0.930238	0.90764	0.922047	0.944132	0.910619	0.413022	0.918474	0.942565	0.931264	0.339316	0.350695	-2.45413	0.0350473	0.998057	0.291265	-1.4361	8	ERICH1	NM_207332	Body
cg07237032	0.60318	0.384556	-0.218624	hypo	0.639123	0.40061	0.744812	0.454883	0.776473	0.518738	0.577573	0.492726	0.107251	0.655941	0.582855	0.123194	-2.20314	0.0469421	0.998057	0.316464	-2.02916	5	CYFIP2;CYFIP2;CYFIP2;CYFIP2	NM_001037333;NM_001291722;NM_001291721;NM_014376	5'UTR;5'UTR;5'UTR;5'UTR
cg04843821	0.947005	0.728538	-0.218467	hypo	0.938141	0.95774	0.929416	0.957893	0.951837	0.928369	0.935709	0.723212	0.946902	0.681331	0.639585	0.145919	-3.44127	0.00632616	0.998057	0.196935	-1.43124	10	C10orf68	NM_024688	Body
cg06835821	0.876416	0.658281	-0.218135	hypo	0.874333	0.877681	0.867377	0.878506	0.884182	0.869731	0.631789	0.601527	0.864234	0.541312	0.52448	0.609067	-6.12522	0.000152718	0.998057	0.290164	-1.3493	1
cg24284539	0.771313	0.554671	-0.216642	hypo	0.705801	0.810898	0.710359	0.806639	0.82287	0.692398	0.776911	0.711192	0.705626	0.173523	0.705622	0.157607	-2.50074	0.0292358	0.998057	0.349235	-1.65748	10	CCDC3	NM_031455	Body
cg06520095	0.916597	0.701378	-0.215219	hypo	0.924403	0.91128	0.900678	0.913245	0.933378	0.891018	0.591314	0.878898	0.901552	0.654912	0.930722	0.0708895	-2.74317	0.0218416	0.998057	0.254354	-1.53485	16				chr16:66460503-66460850
cg10644916	0.847251	0.632043	-0.215208	hypo	0.849401	0.867778	0.8356	0.830281	0.853196	0.426839	0.437024	0.434734	0.844826	0.421861	0.861957	0.830962	-3.1856	0.0104182	0.998057	0.35227	-1.41658	1	KLHL17	NM_198317	Body	chr1:894313-902654
cg03554550	0.91824	0.704323	-0.213917	hypo	0.938284	0.930482	0.850393	0.938303	0.933739	0.480038	0.904353	0.90491	0.483388	0.484035	0.938044	0.947768	-2.76954	0.0171062	0.998057	0.278834	-1.36771	21	NRIP1	NM_003489	5'UTR
cg01702501	0.945954	0.732245	-0.21371	hypo	0.959228	0.937251	0.941223	0.948674	0.943397	0.430605	0.939452	0.943303	0.413227	0.95091	0.944369	0.355624	-2.34053	0.0428843	0.998057	0.279631	-1.39859	15	RGMA;RGMA	NM_020211;NM_001166287	Body;5'UTR	chr15:93631428-93633173
cg20308956	0.848843	0.635241	-0.213603	hypo	0.896839	0.899269	0.89479	0.659541	0.893776	0.316252	0.682982	0.934129	0.874659	0.852788	0.702682	0.599806	-2.38344	0.033639	0.998057	0.319155	-1.42936	11
cg00134032	0.790672	0.578174	-0.212499	hypo	0.810337	0.796855	0.769098	0.785286	0.791785	0.789464	0.222838	0.763512	0.430463	0.806396	0.382346	0.420073	-2.81979	0.0195011	0.998057	0.387699	-1.49296	7
cg00759354	0.923688	0.712004	-0.211685	hypo	0.893878	0.93404	0.92277	0.919276	0.948479	0.920095	0.922811	0.898619	0.915427	0.51915	0.934603	0.484186	-2.28761	0.0452774	0.998057	0.278467	-1.52504	8	PSCA	NR_033343	Body
cg11878555	0.550842	0.33963	-0.211212	hypo	0.553186	0.612097	0.489127	0.532008	0.56779	0.551952	0.32669	0.034356	0.492048	0.530699	0.0351944	0.328717	-2.72625	0.0219148	0.998057	0.315562	-2.22139	1
cg05006879	0.950542	0.739462	-0.21108	hypo	0.954982	0.954626	0.946085	0.95194	0.945078	0.418061	0.933503	0.417814	0.943161	0.947617	0.430346	0.953763	-2.48647	0.0342839	0.998057	0.266813	-1.38062	12	CELA1	NM_001971	Body
cg14795227	0.520404	0.309612	-0.210792	hypo	0.426523	0.684928	0.415796	0.650914	0.423857	0.648109	0.637734	0.0435503	0.389683	0.410652	0.423768	0.0411123	-2.38628	0.0340673	0.998057	0.253945	-2.81477	2
cg16014523	0.562258	0.351939	-0.210318	hypo	0.569978	0.53201	0.569377	0.579567	0.560355	0.467514	0.551746	0.0672178	0.602549	0.538115	0.0544694	0.561629	-2.54265	0.0313639	0.998057	0.284651	-2.54068	6
cg16145187	0.802529	0.592543	-0.209986	hypo	0.781161	0.835098	0.771789	0.823599	0.800996	0.472331	0.438402	0.484293	0.803344	0.795032	0.444674	0.799888	-3.65228	0.00408442	0.998057	0.380125	-1.40749	17
cg15913661	0.816133	0.606428	-0.209705	hypo	0.78524	0.882994	0.75867	0.831136	0.822623	0.704302	0.718439	0.466883	0.305622	0.784431	0.397195	0.773791	-3.22006	0.00698192	0.998057	0.358289	-1.42727	16	SMG1P3	NR_027155	Body
cg17380855	0.965012	0.756863	-0.20815	hypo	0.973103	0.969111	0.945763	0.967977	0.969108	0.461197	0.449829	0.404344	0.957978	0.973283	0.95862	0.954351	-2.52804	0.030279	0.998057	0.228827	-1.36198	7
cg22037249	0.52923	0.321768	-0.207462	hypo	0.514914	0.508255	0.587978	0.494592	0.54041	0.474933	0.481273	0.058445	0.0676287	0.536075	0.0681074	0.576827	-2.33271	0.043794	0.998057	0.273023	-2.8738	6	HLA-DPA1	NM_033554	Body
cg07475752	0.923651	0.716393	-0.207259	hypo	0.932253	0.933264	0.897878	0.919466	0.935396	0.496833	0.424434	0.930921	0.385522	0.93576	0.908223	0.901399	-2.77232	0.0200582	0.998057	0.292164	-1.37656	1	NFASC;NFASC;NFASC;NFASC;NFASC	NM_001160332;NM_001160333;NM_015090;NM_001005389;NM_001005388	5'UTR;5'UTR;5'UTR;5'UTR;5'UTR
cg06982169	0.866881	0.663019	-0.203862	hypo	0.900239	0.912621	0.690499	0.922926	0.908119	0.688654	0.458961	0.76292	0.695584	0.912888	0.666699	0.460291	-3.34574	0.00975386	0.998057	0.280088	-1.32466	11				chr11:2017459-2018253
cg26370237	0.841722	0.639602	-0.202121	hypo	0.86188	0.852726	0.835572	0.817755	0.840679	0.48911	0.827528	0.812507	0.476886	0.226582	0.898273	0.495485	-2.6289	0.0263886	0.998057	0.383518	-1.41826	17	HSF5	NM_001080439	Body
cg27413643	0.0665155	0.268504	0.201989	hyper	0.0550326	0.0654	0.0685827	0.0712517	0.0723107	0.0857184	0.0646297	0.581058	0.0933818	0.0479878	0.067808	0.546538	2.52606	0.0318684	0.998057	3.32035	2.42923	19	ANKRD27;RGS9BP	NM_032139;NM_207391	5'UTR;TSS1500	chr19:33165266-33168099
cg14388237	0.0533393	0.255426	0.202086	hyper	0.052782	0.060754	0.0592653	0.0438836	0.0500118	0.465322	0.446031	0.0658468	0.452469	0.0557099	0.0722131	0.427908	3.38673	0.00755721	0.998057	4.16443	3.16396	5	MYOZ3;MYOZ3	NM_133371;NM_001122853	Body;Body	chr5:150051116-150052107
cg12419862	0.0584662	0.261417	0.202951	hyper	0.0545389	0.0540754	0.0682286	0.0550209	0.0604671	0.267654	0.341059	0.309326	0.0587962	0.303096	0.31799	0.281391	5.98345	0.000161386	0.998057	4.94178	3.84272	22	LOC391322	NM_001144931	Body	chr22:24372912-24373725
cg11884832	0.427451	0.63062	0.203169	hyper	0.460843	0.418605	0.457807	0.423386	0.376613	0.446242	0.907317	0.439647	0.474054	0.907572	0.434805	0.904263	2.54873	0.0302903	0.998057	3.00701	1.38482	6				chr6:167633931-167634140
cg11903210	0.676179	0.884133	0.207954	hyper	0.669004	0.938107	0.395602	0.694588	0.683594	0.920542	0.94508	0.943076	0.94259	0.951553	0.939406	0.942548	2.45981	0.0453936	0.998057	4.16606	1.34318	10	LYZL2	NM_183058	Body
cg00814218	0.512206	0.721117	0.208911	hyper	0.495064	0.469486	0.58689	0.523391	0.4862	0.925552	0.906739	0.52609	0.505612	0.929439	0.954339	0.945181	2.88974	0.0167319	0.998057	3.65627	1.34887	14	SLC25A21;SLC25A21	NM_030631;NM_001171170	Body;Body
cg12161182	0.612001	0.822017	0.210016	hyper	0.543095	0.610026	0.782469	0.537363	0.587052	0.854163	0.855228	0.879683	0.873174	0.909544	0.856002	0.528656	4.10714	0.00206177	0.998057	3.14527	1.34314	12	NINJ2	NM_016533	Body
cg16099839	0.416743	0.626982	0.210239	hyper	0.418513	0.447038	0.407491	0.4633	0.347375	0.929352	0.473152	0.41766	0.316517	0.450114	0.441614	0.431788	2.43204	0.0365065	0.998057	3.37391	1.39151	9
cg08551019	0.686531	0.89808	0.211549	hyper	0.723464	0.834368	0.688546	0.475875	0.710405	0.86047	0.791264	0.96143	0.821965	0.938561	0.82207	0.937543	4.27399	0.00177819	0.998057	4.64315	1.3264	9	GLIS3;GLIS3	NM_152629;NM_001042413	5'UTR;Body
cg06787362	0.0360139	0.247847	0.211833	hyper	0.0260609	0.0341787	0.0577279	0.0257224	0.0363793	0.0311167	0.473961	0.475933	0.0455918	0.464217	0.0287327	0.0258305	2.5706	0.0273836	0.998057	4.52011	3.37487	1	CAPZA1;ST7L;ST7L;ST7L;ST7L;ST7L	NM_006135;NM_001308264;NM_138728;NM_138727;NM_017744;NM_138729	TSS1500;5'UTR;Body;Body;Body;Body	chr1:113161591-113162571
cg06671703	0.401796	0.618494	0.216698	hyper	0.426343	0.418102	0.423706	0.389204	0.351625	0.876985	0.485611	0.44059	0.876493	0.934307	0.909807	0.438674	2.67814	0.024442	0.998057	3.06955	1.44082	4
cg25219495	0.375171	0.592012	0.21684	hyper	0.366182	0.3368	0.376125	0.41086	0.385889	0.382562	0.713976	0.399394	0.711973	0.792347	0.782846	0.709191	3.60227	0.00503863	0.998057	2.53063	1.50454	6
cg04777551	0.576506	0.796967	0.220461	hyper	0.703444	0.532969	0.507483	0.565698	0.572933	0.552419	0.966169	0.513621	0.973237	0.963277	0.94834	0.9696	3.26652	0.00813833	0.998057	5.7675	1.34024	6	HLA-DQB1	NM_002123	Body	chr6:32632158-32633027
cg16310958	0.173447	0.40261	0.229163	hyper	0.16059	0.168862	0.203134	0.188091	0.146558	0.247264	0.839014	0.204346	0.205517	0.875045	0.185296	0.225556	2.45197	0.0355933	0.998057	3.20129	1.85469	20	ABHD12;ABHD12	NM_015600;NM_001042472	Body;3'UTR
cg11059159	0.369766	0.599969	0.230203	hyper	0.39698	0.611641	0.195585	0.214681	0.429942	0.408187	0.413815	0.783623	0.481609	0.445564	0.384904	0.667162	2.31053	0.0398311	0.998057	3.26224	1.68404	2				chr2:128453174-128453446
cg16462528	0.332977	0.563296	0.230319	hyper	0.401528	0.411387	0.22609	0.22363	0.402249	0.55389	0.578964	0.577227	0.386614	0.611765	0.573515	0.592925	4.36692	0.00639462	0.998057	2.66764	1.74737	13	LECT1;LECT1	NM_001011705;NM_007015	Body;Body	chr13:53313127-53314045
cg05276469	0.108812	0.339936	0.231124	hyper	0.106118	0.102327	0.153744	0.0968587	0.0850128	0.426986	0.464802	0.464849	0.49207	0.412803	0.0806207	0.0953503	3.73476	0.00332318	0.998057	3.59209	2.58683	17				chr17:16569938-16570517
cg00729708	0.211882	0.443912	0.232029	hyper	0.184005	0.146449	0.377676	0.162092	0.189189	0.278022	0.264385	0.550315	0.687741	0.464017	0.331143	0.268926	3.142	0.00806907	0.998057	3.08689	2.03179	15	LASS3	NM_178842	5'UTR	chr15:101084428-101085178
cg08549495	0.477676	0.71508	0.237405	hyper	0.374322	0.434806	0.590889	0.588668	0.399695	0.860986	0.574613	0.617623	0.881501	0.623071	0.882641	0.895686	3.57086	0.00345627	0.998057	3.15102	1.49863	16	ABAT;ABAT;ABAT	NM_000663;NM_001127448;NM_020686	5'UTR;5'UTR;5'UTR
cg25388952	0.508165	0.746563	0.238397	hyper	0.379743	0.687512	0.386415	0.364691	0.722464	0.799887	0.794074	0.740873	0.618979	0.65908	0.843319	0.849178	2.95177	0.0300836	0.998057	2.91735	1.53493	17	CCDC57	NM_198082	Body	chr17:80085040-80085333
cg17005068	0.49242	0.732111	0.239692	hyper	0.469084	0.511823	0.491757	0.505398	0.484036	0.755828	0.786072	0.816148	0.501221	0.81719	0.789741	0.796184	5.96634	0.000169857	0.998057	2.98718	1.46464	22	GSTT1	NM_000853	TSS1500	chr22:24384134-24384405
cg06394109	0.525566	0.766502	0.240935	hyper	0.699068	0.35601	0.476493	0.682769	0.413491	0.709557	0.863846	0.604269	0.757052	0.778863	0.717612	0.729641	3.34748	0.0119371	0.998057	3.1599	1.50208	16				chr16:1152412-1152700
cg08914944	0.0506008	0.292849	0.242248	hyper	0.0518423	0.0384829	0.059696	0.053122	0.0498608	0.0589049	0.0718362	0.63975	0.634032	0.684946	0.0478967	0.0523694	2.58532	0.028654	0.998057	4.39244	2.9387	16
cg24565820	0.062338	0.306257	0.243919	hyper	0.0648646	0.0636819	0.0743845	0.0559884	0.0527709	0.405519	0.376735	0.349148	0.0708607	0.335824	0.38734	0.341746	5.80726	0.000182571	0.998057	5.68427	4.14784	22	LOC391322	NM_001144931	TSS200	chr22:24372912-24373725
cg27532721	0.255324	0.49971	0.244386	hyper	0.329472	0.427878	0.265373	0.166678	0.0872209	0.508842	0.474504	0.491356	0.459418	0.680426	0.405782	0.440944	3.1201	0.0249159	0.998057	3.32169	2.20794	8	MTUS1;MTUS1;MTUS1;MTUS1;MTUS1	NM_020749;NM_001166393;NM_001001931;NM_001001924;NM_001001925	Body;Body;Body;Body;Body
cg15229836	0.471217	0.721172	0.249956	hyper	0.501409	0.403834	0.574027	0.332057	0.544758	0.558219	0.405294	0.937074	0.937704	0.507813	0.536065	0.94396	3.03664	0.010774	0.998057	4.4419	1.48441	2
cg03738707	0.359373	0.611002	0.251629	hyper	0.43392	0.573428	0.144228	0.177251	0.468037	0.43008	0.417762	0.802197	0.457054	0.498553	0.414273	0.639475	2.35258	0.0375375	0.998057	4.03305	1.8565	2				chr2:128453174-128453446
cg05696779	0.37051	0.625445	0.254935	hyper	0.307797	0.40298	0.376087	0.37265	0.393039	0.924994	0.415821	0.380632	0.954666	0.945992	0.9527	0.445456	2.74762	0.0218239	0.998057	4.31824	1.55494	19	CYP4F22	NM_173483	5'UTR	chr19:15619223-15619613
cg02814135	0.538738	0.799295	0.260557	hyper	0.439592	0.465024	0.470734	0.453774	0.864565	0.88572	0.869785	0.467738	0.871571	0.424301	0.906046	0.893814	2.71204	0.0246672	0.998057	3.98624	1.48906	11
cg03462944	0.644831	0.906684	0.261852	hyper	0.50499	0.435708	0.890773	0.900426	0.492259	0.88563	0.887206	0.938282	0.926434	0.89808	0.948074	0.859539	2.69151	0.049871	0.998057	4.55055	1.47731	4	MIR1273H;UGDH-AS1;SMIM14	NR_106996;NR_047679;NM_174921	Body;Body;Body
cg13431688	0.0361064	0.299718	0.263612	hyper	0.035931	0.0309458	0.0452036	0.0418976	0.026554	0.591524	0.0540999	0.590198	0.566373	0.499597	0.0391108	0.541765	3.21199	0.00984134	0.998057	6.33161	4.26976	9	TGFBR1;TGFBR1	NM_004612;NM_001130916	Body;Body	chr9:101866994-101868297
cg15100012	0.236263	0.503563	0.2673	hyper	0.245064	0.222536	0.25102	0.24722	0.215473	0.26465	0.279703	0.24974	0.292485	0.728078	0.250265	0.732324	3.43249	0.00719153	0.998057	3.30519	1.88344	7	DFNA5;DFNA5;DFNA5	NM_001127453;NM_004403;NM_001127454	Body;Body;5'UTR
cg17395555	0.407138	0.678444	0.271305	hyper	0.333243	0.434588	0.343966	0.592168	0.331727	0.942602	0.944704	0.590176	0.935305	0.682762	0.587264	0.311527	2.86163	0.0145991	0.998057	4.462	1.57927	5
cg18514595	0.467043	0.738945	0.271902	hyper	0.597493	0.564413	0.555314	0.0892506	0.528746	0.113688	0.938413	0.547666	0.936031	0.942864	0.935107	0.937676	2.31888	0.0400714	0.998057	5.56114	1.66895	22				chr22:49579792-49580050
cg13078798	0.0652813	0.338173	0.272892	hyper	0.0638462	0.0569398	0.0825553	0.059388	0.0636771	0.490871	0.0720115	0.0670149	0.541003	0.0551568	0.0682848	0.513331	3.6437	0.00497235	0.998057	5.22592	3.50223	1	TGFBR3	NM_003243	Body
cg17441733	0.570595	0.844	0.273405	hyper	0.470254	0.494086	0.489896	0.514273	0.884466	0.918597	0.871373	0.900186	0.851668	0.885672	0.902892	0.470743	3.0933	0.0193217	0.998057	4.30321	1.50254	2				chr2:232826077-232826836
cg20571404	0.576196	0.85425	0.278054	hyper	0.562109	0.587607	0.566745	0.566977	0.597543	0.936955	0.922769	0.933054	0.584398	0.937483	0.919473	0.900908	5.87401	0.000220664	0.998057	5.82254	1.45872	22	GSTTP2	NR_003082	TSS1500
cg25277809	0.290138	0.568646	0.278508	hyper	0.302229	0.590662	0.094075	0.0947042	0.369022	0.282403	0.336759	0.854476	0.38819	0.367525	0.34847	0.722474	2.35142	0.0420569	0.998057	4.76862	2.28738	2				chr2:128453174-128453446
cg07459967	0.629136	0.908156	0.27902	hyper	0.497065	0.550311	0.565835	0.957992	0.574478	0.953339	0.934529	0.964452	0.941752	0.50986	0.9298	0.975701	2.93346	0.0242253	0.998057	7.14018	1.46412	9	SLC25A25;SLC25A25;SLC25A25	NM_001006641;NM_001265614;NM_001006642	Body;Body;Body
cg18972832	0.549047	0.829774	0.280727	hyper	0.854297	0.470467	0.454216	0.495178	0.471079	0.86819	0.828891	0.82169	0.841939	0.836108	0.833999	0.759455	3.48337	0.0231903	0.998057	3.77794	1.55904	2
cg07691538	0.56362	0.847894	0.284274	hyper	0.527734	0.514252	0.406386	0.941977	0.427752	0.95374	0.945118	0.949412	0.946783	0.957502	0.458601	0.954591	2.55179	0.0329334	0.998057	6.45929	1.516	19
cg20064778	0.0546371	0.341407	0.28677	hyper	0.0576901	0.0598073	0.0576923	0.0505398	0.0474559	0.415667	0.40167	0.364094	0.0580135	0.367286	0.435986	0.450046	6.43314	9.9e-05	0.998057	7.61072	5.19331	22	GSTT1	NM_000853	TSS200	chr22:24384134-24384405
cg22897878	0.495593	0.784349	0.288756	hyper	0.496871	0.483957	0.50078	0.518598	0.477761	0.917722	0.494702	0.899674	0.885032	0.480131	0.936621	0.480409	4.41141	0.00164558	0.998057	5.21745	1.52385	18				chr18:12307554-12309043
cg19070118	0.437818	0.73088	0.293063	hyper	0.750491	0.368986	0.320604	0.409559	0.339448	0.805572	0.822511	0.78282	0.819163	0.879931	0.373904	0.84864	3.02548	0.0129054	0.998057	3.96516	1.67334	3
cg17480035	0.17702	0.470943	0.293924	hyper	0.0559981	0.422835	0.107292	0.242549	0.0564247	0.444921	0.293788	0.498287	0.675709	0.840101	0.598946	0.59777	2.518	0.0316552	0.998057	5.01683	2.94638	6	HLA-DRB1	NM_002124	Body	chr6:32551851-32552331
cg11818589	0.104901	0.402784	0.297883	hyper	0.0305202	0.0237723	0.0388339	0.0244691	0.406911	0.745304	0.421249	0.419036	0.0237995	0.024432	0.424508	0.425606	2.62242	0.0269308	0.998057	8.60964	5.42091	10				chr10:134804221-134804448
cg22532079	0.172547	0.473076	0.300529	hyper	0.373307	0.383986	0.0465576	0.0324691	0.026417	0.336619	0.58805	0.619235	0.466023	0.625611	0.40757	0.036539	2.44128	0.0473636	0.998057	7.07307	4.31086	3	ABI3BP	NM_015429	Body
cg01814095	0.339059	0.640621	0.301562	hyper	0.374329	0.306945	0.361998	0.335359	0.316662	0.446368	0.362005	0.347818	0.326748	0.807456	0.872704	0.805645	3.95542	0.00299413	0.998057	3.95338	1.76084	11	CADM1;CADM1;CADM1;CADM1;CADM1	NM_001098517;NM_014333;NM_001301043;NM_001301044;NM_001301045	Body;Body;Body;Body;Body
cg07480176	0.188006	0.491324	0.303318	hyper	0.12406	0.105281	0.291837	0.24592	0.172933	0.233618	0.663044	0.213243	0.6482	0.650298	0.16139	0.697371	3.59126	0.00332132	0.998057	4.2754	2.45407	7	CASD1	NM_022900	Body
cg16104636	0.545471	0.855216	0.309745	hyper	0.428485	0.424823	0.475345	0.952357	0.446343	0.952297	0.941251	0.954091	0.950949	0.96199	0.459479	0.954785	2.53588	0.0369561	0.998057	7.01322	1.59934	5	CTNND2;CTNND2;CTNND2	NR_109988;NM_001332;NM_001288717	Body;Body;5'UTR
cg11008123	0.222188	0.533904	0.311716	hyper	0.296965	0.0227435	0.269896	0.250101	0.271235	0.256762	0.868244	0.284326	0.904469	0.314814	0.907238	0.904832	2.50626	0.0308028	0.998057	6.52356	2.7619	11	LOC283267	NR_015451	TSS1500
cg09282866	0.0431161	0.358922	0.315806	hyper	0.0423545	0.0459275	0.0652005	0.0384103	0.0236876	0.507941	0.0536776	0.766533	0.802598	0.0357265	0.0478657	0.495143	2.88492	0.0160849	0.998057	7.35605	4.09389	6
cg08890411	0.119474	0.437359	0.317885	hyper	0.485015	0.0221713	0.0324982	0.0293136	0.0283731	0.0316867	0.911505	0.479511	0.470755	0.469968	0.508393	0.021605	2.58064	0.0291915	0.998057	10.2588	5.86095	1
cg22888160	0.169657	0.488668	0.319011	hyper	0.0795696	0.181989	0.113577	0.376964	0.096184	0.836546	0.792177	0.409916	0.196805	0.426626	0.101504	0.431284	3.20432	0.00749354	0.998057	5.47559	2.9051	1
cg04824771	0.0357414	0.356706	0.320965	hyper	0.0325253	0.0329515	0.0474902	0.0320717	0.033668	0.437117	0.475764	0.430213	0.0586509	0.48939	0.398575	0.461617	6.66508	6.23e-05	0.998057	12.1307	7.8816	22	LOC391322	NM_001144931	TSS200	chr22:24372912-24373725
cg13009819	0.074388	0.407576	0.333188	hyper	0.0314053	0.0190155	0.0447366	0.0220905	0.254692	0.0346181	0.583324	0.0343126	0.585726	0.778473	0.798913	0.574162	2.62339	0.0215294	0.998057	8.80569	4.84876	6	HLA-DQA1	NM_002122	Body
cg19512141	0.436155	0.770105	0.333951	hyper	0.300951	0.390112	0.386224	0.328686	0.774801	0.843434	0.796681	0.770437	0.346714	0.797063	0.89352	0.827537	3.49937	0.00980025	0.998057	4.70768	1.82901	15	UNC13C	NM_001080534	Body
cg10546252	0.0205362	0.357293	0.336756	hyper	0.0211484	0.0168956	0.0273081	0.0188778	0.0184514	0.458814	0.491071	0.397329	0.0168649	0.45071	0.449718	0.43632	5.59452	0.00027762	0.998057	17.9069	11.4091	22	GSTT1	NM_000853	TSS200	chr22:24384134-24384405
cg24540763	0.246717	0.58787	0.341153	hyper	0.203322	0.292908	0.238126	0.249019	0.250209	0.923487	0.213799	0.61284	0.595348	0.582802	0.938223	0.932795	3.36088	0.00785093	0.998057	5.47239	2.08356	12	WDR66;WDR66	NM_001178003;NM_144668	Body;Body
cg19270931	0.123125	0.474095	0.35097	hyper	0.0363717	0.0369478	0.0544026	0.447569	0.0403363	0.0415097	0.452393	0.933642	0.4559	0.428376	0.930044	0.927655	2.46851	0.0287566	0.998057	10.2752	4.16426	8	BREA2	NR_015445	TSS1500	chr8:144776009-144776734
cg08250118	0.227725	0.580235	0.35251	hyper	0.054119	0.499026	0.0564446	0.490547	0.0384862	0.482605	0.510292	0.517571	0.477254	0.488697	0.475208	0.943544	2.83073	0.0287533	0.998057	10.0637	4.51805	1
cg26946806	0.10564	0.459656	0.354016	hyper	0.0756767	0.0979214	0.113918	0.136072	0.104612	0.565409	0.545844	0.515354	0.098836	0.559328	0.539724	0.53733	6.16545	6.6e-05	0.998057	6.69408	3.88624	22	GSTT1;GSTT1;GSTT1;GSTT1;GSTT1;GSTT1;GSTT1;GSTT1;GSTT1	NM_000853;NM_001293807;NM_001293808;NM_001293809;NM_001293810;NM_001293811;NM_001293812;NM_001293813;NM_001293814	TSS1500;TSS1500;TSS1500;TSS1500;TSS1500;TSS1500;TSS1500;TSS1500;TSS1500	chr22:24384134-24384405
cg07456585	0.112575	0.477369	0.364795	hyper	0.0136254	0.497565	0.0209199	0.017472	0.0132923	0.0242297	0.898521	0.482928	0.022864	0.50246	0.937354	0.0197559	2.48088	0.0306778	0.998057	17.6375	7.3207	14	VSX2	NM_182894	TSS1500	chr14:74706188-74708192
cg24238852	0.0741739	0.442661	0.368487	hyper	0.0657369	0.0827207	0.071774	0.0752031	0.0754345	0.517813	0.508317	0.540729	0.0852995	0.521472	0.534622	0.536557	6.64122	8.22e-05	0.998057	8.71381	5.04127	22	GSTT1	NM_000853	TSS200	chr22:24384134-24384405
cg10306192	0.164161	0.533373	0.369212	hyper	0.0347643	0.0249532	0.0414708	0.696318	0.023298	0.685845	0.969675	0.63383	0.631568	0.0278371	0.0606693	0.0436284	2.28857	0.0446025	0.998057	14.5289	5.47045	11	MMP27	NM_022122	1stExon
cg15425276	0.12603	0.50081	0.37478	hyper	0.501173	0.03727	0.0347857	0.0308948	0.026024	0.556697	0.0447113	0.881516	0.500841	0.444296	0.546087	0.532191	2.83806	0.0167931	0.998057	14.4479	6.20128	14	ACTN1;ACTN1;ACTN1	NM_001130004;NM_001102;NM_001130005	Body;Body;Body	chr14:69341427-69341820
cg11229715	0.110571	0.485516	0.374945	hyper	0.114039	0.172626	0.121129	0.0569395	0.0881232	0.149328	0.645974	0.10713	0.884946	0.705781	0.77298	0.086719	3.59458	0.00394182	0.998057	7.22311	3.41317	2	CUL3	NM_003590	Body
cg05475474	0.230199	0.616614	0.386415	hyper	0.0368472	0.0323814	0.552458	0.489305	0.0400033	0.94266	0.385307	0.358527	0.923102	0.373804	0.954561	0.94839	2.86977	0.0226237	0.998057	16.6597	5.34259	5	SEMA6A;SEMA6A;SEMA6A-AS1	NM_020796;NM_001300780;NR_109879	Body;Body;Body
cg17444608	0.300935	0.702795	0.401861	hyper	0.366999	0.0300715	0.0400851	0.414926	0.652592	0.632744	0.681281	0.590339	0.462996	0.845432	0.80643	0.677241	2.74252	0.0457453	0.998057	10.0969	4.21241	15
cg11676744	0.474498	0.880713	0.406215	hyper	0.842233	0.213418	0.862695	0.256078	0.198067	0.902366	0.866525	0.89573	0.877364	0.85381	0.862583	0.890609	2.77393	0.0496928	0.998057	7.82946	2.32077	2	METAP1D	NM_199227	Body
cg03987818	0.283231	0.691827	0.408596	hyper	0.0306329	0.0479342	0.0478866	0.642623	0.647076	0.652848	0.626334	0.619328	0.642222	0.6254	0.611186	0.946245	2.71966	0.0418143	0.998057	14.1593	5.49926	2
cg23687434	0.237881	0.65318	0.415299	hyper	0.0256141	0.0258459	0.533004	0.579123	0.0258164	0.569304	0.939193	0.538327	0.954843	0.551715	0.954377	0.510574	2.59795	0.0315184	0.998057	20.1598	5.72015	6
cg15988321	0.239761	0.655062	0.415302	hyper	0.0220839	0.583481	0.0286077	0.0303664	0.534264	0.0373886	0.913374	0.915087	0.559621	0.55699	0.94556	0.925473	2.60389	0.0346544	0.998057	17.6918	5.80004	4	FBXO8	NM_012180	5'UTR
cg11823448	0.295342	0.716616	0.421274	hyper	0.448554	0.0268569	0.0352109	0.484165	0.481921	0.93949	0.93214	0.947474	0.505866	0.931696	0.956463	0.0335652	2.6298	0.0265687	0.998057	16.2372	3.51397	18	ZBTB7C	NM_001039360	5'UTR
cg14323910	0.19811	0.632572	0.434462	hyper	0.186464	0.21922	0.203887	0.25085	0.13013	0.271155	0.896649	0.297664	0.870705	0.939999	0.93602	0.899499	3.68369	0.00431663	0.998057	9.78212	2.60143	6	HLA-DQB1	NM_002123	Body	chr6:32632158-32633027
cg09588531	0.453526	0.893702	0.440175	hyper	0.263565	0.34265	0.411388	0.967291	0.282737	0.936762	0.946084	0.333724	0.965808	0.975077	0.954548	0.971216	2.87696	0.0290243	0.998057	14.1838	2.15428	4
cg01185010	0.335942	0.781403	0.445462	hyper	0.184837	0.198499	0.249426	0.842041	0.204907	0.88095	0.810738	0.835834	0.827938	0.877848	0.835145	0.843937	3.12864	0.0189259	0.998057	8.51647	2.65578	5				chr5:14664247-14664989
cg18444757	0.166602	0.648484	0.481881	hyper	0.133614	0.133215	0.20297	0.167606	0.195606	0.861512	0.850703	0.855357	0.846065	0.872788	0.144056	0.866699	4.31172	0.0016492	0.998057	10.8921	3.11813	18				chr18:12038413-12039359
cg04234412	0.31003	0.840922	0.530892	hyper	0.30287	0.30108	0.311198	0.307018	0.327984	0.977256	0.976819	0.976868	0.308031	0.984433	0.978819	0.976912	5.82677	0.000248541	0.998057	40.0828	2.47482	22	LOC391322	NM_001144931	Body	chr22:24372912-24373725
cg04971183	0.239338	0.790885	0.551547	hyper	0.517149	0.0278938	0.0301053	0.592859	0.0286839	0.955253	0.966598	0.957884	0.543093	0.532758	0.97029	0.509168	3.84705	0.00674026	0.998057	58.6203	8.06419	19	LINC00661	NR_026828	Body
