# Supplementary material for: Monoamine and genome-wide DNA methylation investigation in behavioral addiction
Source: Sci Rep. 2020 Jul 16;10:11760. doi: 10.1038/s41598-020-68741-5 (PMC7366626; doi:10.1038/s41598-020-68741-5)
Supplement: Supplementary file 2 — Supplementary Information 2. [file 41598_2020_68741_MOESM2_ESM.xlsx]

## Sheet: Sheet1
Supplemental Information
Monomaine and Genome-wide DNA Methylation Investigation in Behavioral Addiction
Y. Asaoka, M. J. Won, T. Morita, E. Ishikawa, Y.-A. Lee, & Y. Goto
Supplemental Data S2
Hyper- and hypomethylation sites in behavioral addiction that are correlated to those in brain tissues

## Sheet: Supplemental Data 2
cgid	UCSC_RefGene_Name	rho_brain_blood	p_rho_brain_blood
cg25872828	LOC101060542	0.850649	0
cg15242686	GSTTP1	0.841558	0
cg01176653	GNAL	0.854545	0
cg13078798	TGFBR3	0.85974	0
cg16104636	CTNND2	0.861039	0
cg04824771	LOC391322	0.863636	0
cg07456585	VSX2	0.861039	0
cg10306192	MMP27	0.857143	0
cg01463139	OR10K1	0.939394	0
cg06180910	GSTT1	0.831169	6.48e-07
cg17005068	GSTT1	0.828571	1.16e-06
cg00814218	SLC25A21	0.884416	1.69e-06
cg16462528	LECT1	0.888312	2.05e-06
cg07495405	FHOD3	0.890909	2.29e-06
cg06134910	APBB1IP	0.890909	2.29e-06
cg24565820	LOC391322	0.892208	2.41e-06
cg27413643	ANKRD27;RGS9BP	0.896104	2.76e-06
cg24540763	WDR66	0.822078	2.93e-06
cg20571404	GSTTP2	0.91039	3.86e-06
cg11903210	LYZL2	0.911688	3.95e-06
cg07480176	CASD1	0.911688	3.95e-06
cg04234412	LOC391322	0.816883	4.93e-06
cg25388952	CCDC57	0.938961	5.07e-06
cg17480035	HLA-DRB1	0.954545	5.16e-06
cg13431688	TGFBR1	0.805195	1.18e-05
cg11141652	GSTTP1	0.802597	1.39e-05
cg02095219	RPS6KB1	0.801299	1.51e-05
cg07883385	KIAA0922	0.792208	2.48e-05
cg11229715	CUL3	0.787013	3.21e-05
cg09849871	C14orf102	0.780519	4.32e-05
cg15425276	ACTN1	0.780519	4.32e-05
cg01882774	OTUB2	0.779221	4.57e-05
cg15717617	PLEKHA2	0.776623	5.1e-05
cg24077401	FCGBP	0.776623	5.1e-05
cg04971183	LINC00661	0.77013	6.65e-05
cg25283336	HLA-DPA1	0.764935	8.13e-05
cg11008123	LOC283267	0.757143	0.00010796
cg05475474	SEMA6A;SEMA6A-AS1	0.751948	0.000129253
cg12195446	IRS2	0.74026	0.000189296
cg12419862	LOC391322	0.735065	0.000222241
cg09908042	PCSK6	0.724675	0.000301922
cg12161182	NINJ2	0.715584	0.000389261
cg15988321	FBXO8	0.712987	0.000417663
cg25758034	DTX2;FDPSP2	0.694805	0.000667675
cg24238852	GSTT1	0.683117	0.000885253
cg14358839	VOPP1	0.67013	0.00119254
cg12858166	HLA-DPA1	0.653247	0.00171945
cg11823448	ZBTB7C	0.650649	0.00181545
cg04843821	C10orf68	0.641558	0.00218729
cg23423607	NDUFB1	0.628571	0.00282666
cg14323910	HLA-DQB1	0.624675	0.00304626
cg22459517	EPS8L1	0.842424	0.00445903
cg13009819	HLA-DQA1	0.842424	0.00445903
cg20064778	GSTT1	0.593506	0.0053697
cg22037249	HLA-DPA1	0.577922	0.00699347
cg23556238	SCARB1	0.557143	0.00977181
cg08136432	GALNS	0.781818	0.0116513
cg08549495	ABAT	0.524675	0.0158881
cg25673075		0.757576	0.0159208
cg10546252	GSTT1	0.505195	0.020859
cg10299852	FARS2	0.490909	0.0252515
cg05828606	EFCAB13	0.45974	0.0374331
cg07237032	CYFIP2	0.45974	0.0374331
cg08551019	GLIS3	-0.449351	0.0423975
