# Supplementary material for: Monoamine and genome-wide DNA methylation investigation in behavioral addiction
Source: Sci Rep. 2020 Jul 16;10:11760. doi: 10.1038/s41598-020-68741-5 (PMC7366626; doi:10.1038/s41598-020-68741-5)
Supplement: Supplementary file 3 — Supplementary Information 3. [file 41598_2020_68741_MOESM3_ESM.xlsx]

## Sheet: Sheet1
Supplemental Information
Monomaine and Genome-wide DNA Methylation Investigation in Behavioral Addiction
Y. Asaoka, M. J. Won, T. Morita, E. Ishikawa, Y.-A. Lee, & Y. Goto
Supplemental Data S3
Biological functions of genes with hyper- and hypomethylation in behavioral addiction

## Sheet: Supplemental Data 3
Q-Value	Converge	GO (Gene Ontology) Annotation
7.4e-22	13/28	lumenal side of membrane
7.4e-22	13/28	lumenal side of endoplasmic reticulum membrane
7.4e-22	13/28	integral component of lumenal side of endoplasmic reticulum membrane
3e-21	13/31	ER to Golgi transport vesicle membrane
1.7e-20	13/35	ER to Golgi transport vesicle
2.5e-18	13/49	transport vesicle membrane
1.8e-16	14/90	antigen processing and presentation of exogenous peptide antigen via MHC class II
2.2e-16	14/92	antigen processing and presentation of peptide antigen via MHC class II
2.3e-16	14/93	antigen processing and presentation of peptide or polysaccharide antigen via MHC class II
2.6e-16	11/35	clathrin-coated endocytic vesicle membrane
2.6e-16	14/95	endocytic vesicle membrane
4.9e-16	11/37	trans-Golgi network membrane
5.2e-16	16/166	antigen processing and presentation of exogenous peptide antigen
7.8e-16	16/171	antigen processing and presentation of exogenous antigen
1.1e-15	11/40	clathrin-coated endocytic vesicle
1.3e-15	16/178	antigen processing and presentation of peptide antigen
2.1e-15	16/184	lysosomal membrane
2.5e-15	8/11	MHC class II receptor activity
4.8e-15	16/195	vacuolar membrane
5.6e-15	13/92	transport vesicle
9.6e-15	13/96	integral component of endoplasmic reticulum membrane
1.1e-14	13/97	intrinsic component of endoplasmic reticulum membrane
1.5e-14	13/100	coated vesicle membrane
1.5e-14	12/73	interferon-gamma-mediated signaling pathway
1.6e-14	17/262	vacuolar part
1.8e-14	16/216	antigen processing and presentation
1.8e-13	12/90	cellular response to interferon-gamma
2.5e-13	14/163	side of membrane
3.4e-13	11/68	clathrin-coated vesicle membrane
4.3e-13	14/170	integral component of organelle membrane
6.8e-13	14/176	endocytic vesicle
9e-13	14/180	intrinsic component of organelle membrane
1.1e-12	12/106	response to interferon-gamma
1.2e-12	15/232	cytoplasmic vesicle membrane
1.8e-12	15/239	vesicle membrane
3.4e-12	13/155	positive regulation of lymphocyte activation
5.2e-12	10/61	T cell costimulation
5.2e-12	10/61	lymphocyte costimulation
5.6e-12	11/89	T cell receptor signaling pathway
7.5e-12	13/166	positive regulation of leukocyte activation
1.1e-11	13/172	coated vesicle
1.1e-11	13/172	positive regulation of cell activation
5.1e-11	11/109	trans-Golgi network
7.5e-11	11/113	antigen receptor-mediated signaling pathway
1.2e-10	13/208	regulation of lymphocyte activation
3.6e-10	12/175	immune response-activating cell surface receptor signaling pathway
3.9e-10	14/287	Golgi membrane
4.2e-10	11/133	clathrin-coated vesicle
4.6e-10	13/232	regulation of leukocyte activation
1.4e-09	13/254	regulation of cell activation
9.5e-09	13/296	immune response-regulating cell surface receptor signaling pathway
1e-08	10/131	positive regulation of T cell activation
1.2e-07	10/169	regulation of T cell activation
2.5e-07	11/242	T cell activation
6.6e-07	5/16	transforming growth factor beta receptor binding
9.6e-06	4/10	myeloid leukocyte cytokine production
1.1e-05	5/27	late endosome membrane
4.8e-05	6/69	production of molecular mediator of immune response
7.6e-05	5/39	pathway-restricted SMAD protein phosphorylation
7.7e-05	4/16	SMAD protein import into nucleus
0.0006	5/59	antigen binding
0.0007	7/172	endosome membrane
0.0008	4/28	response to ketone
0.00091	7/180	endosomal part
0.0013	4/32	regulation of cytokine production involved in immune response
0.0013	5/71	epithelial to mesenchymal transition
0.0013	3/10	positive regulation of SMAD protein import into nucleus
0.0013	3/10	negative regulation of cytokine production involved in immune response
0.0013	3/10	negative regulation of production of molecular mediator of immune response
0.002	4/36	immunoglobulin mediated immune response
0.0024	4/38	cytokine production involved in immune response
0.0024	4/38	B cell mediated immunity
0.003	3/13	regulation of SMAD protein import into nucleus
0.0043	4/44	regulation of production of molecular mediator of immune response
0.0046	3/15	transforming growth factor beta binding
0.0046	5/93	late endosome
0.0059	4/48	platelet alpha granule lumen
0.007	5/102	peptide binding
0.0077	3/18	peptide antigen binding
0.0077	3/18	gland morphogenesis
0.0078	5/105	amide binding
0.01	4/56	cytokine binding
0.014	4/61	platelet alpha granule
0.015	4/62	secretory granule lumen
0.02	3/25	positive regulation of pathway-restricted SMAD protein phosphorylation
0.022	3/26	positive regulation of epithelial to mesenchymal transition
0.025	6/218	transmembrane receptor protein serine/threonine kinase signaling pathway
0.028	5/140	positive regulation of secretion
0.03	4/75	gland development
0.03	3/29	positive regulation of B cell activation
0.03	4/76	vesicle lumen
0.03	4/76	cytoplasmic membrane-bounded vesicle lumen
0.032	3/30	positive regulation of ossification
0.034	5/148	cytokine receptor binding
0.034	4/79	growth factor binding
0.034	3/31	palate development
0.035	5/150	transforming growth factor beta receptor signaling pathway
0.038	4/82	platelet degranulation
0.045	6/249	response to lipid
0.047	3/35	regulation of pathway-restricted SMAD protein phosphorylation
0.055	3/37	immunoglobulin production
0.058	5/169	response to transforming growth factor beta
0.058	5/169	cellular response to transforming growth factor beta stimulus
0.06	4/94	lymphocyte mediated immunity
0.06	5/171	stem cell differentiation
0.061	3/39	negative regulation of immune effector process
0.061	3/39	positive regulation of cell morphogenesis involved in differentiation
0.068	4/98	adaptive immune response based on somatic recombination of immune receptors built from immunoglobulin superfamily domains
0.07	4/99	regulation of epithelial cell migration
0.07	4/99	regulation of protein secretion
0.075	5/182	cell junction organization
0.084	3/44	regulation of epithelial to mesenchymal transition
0.089	2/10	antigen processing and presentation of endogenous antigen
0.089	2/10	regulation of ruffle assembly
0.089	2/10	humoral immune response mediated by circulating immunoglobulin
0.089	6/292	extracellular matrix organization
0.09	6/293	extracellular structure organization
