# Supplementary material for: Monoamine and genome-wide DNA methylation investigation in behavioral addiction
Source: Sci Rep. 2020 Jul 16;10:11760. doi: 10.1038/s41598-020-68741-5 (PMC7366626; doi:10.1038/s41598-020-68741-5)
Supplement: Supplementary file 4 — Supplementary Information 4. [file 41598_2020_68741_MOESM4_ESM.xlsx]

## Sheet: Sheet1
Supplemental Information
Monomaine and Genome-wide DNA Methylation Investigation in Behavioral Addiction
Y. Asaoka, M. J. Won, T. Morita, E. Ishikawa, Y.-A. Lee, & Y. Goto
Supplemental Data S4
Tissue specific protein-protein interactions in the nucleus accumbens based on genes with hyper- and hypomethylation in behavioral addiction

## Sheet: Supplemental Data 4
Id	Label	Degree	Betweenness	Expression
8452	CUL3	511	273244	0
7046	TGFBR1	54	38063.2	0
87	ACTN1	53	38517.2	0
113878	DTX2	31	21502.8	0
26999	CYFIP2	28	17230.3	0
6198	RPS6KB1	23	14685.6	0
284001	CCDC57	16	11340	0
78990	OTUB2	16	11137.8	0
3123	HLA-DRB1	16	9842.5	0
10667	FARS2	12	8583.02	0
8660	IRS2	9	3990.53	0
1501	CTNND2	8	4773.38	0
54518	APBB1IP	7	1749.78	0
7049	TGFBR3	6	232.49	0
351	APP	4	15514.2	0
57556	SEMA6A	4	2286	0
9958	USP15	3	26810.5	0
3320	HSP90AA1	3	10746.7	0
7533	YWHAH	3	5889.88	0
7534	YWHAZ	3	5889.88	0
55660	PRPF40A	3	5826.61	0
169792	GLIS3	3	1525	0
1994	ELAVL1	3	871.32	0
5859	QARS	2	20633.8	0
9231	DLG5	2	14842.5	0
7846	TUBA1A	2	6196.31	0
23710	GABARAPL1	2	6196.31	0
2099	ESR1	2	6196.31	0
3315	HSPB1	2	6196.31	0
57554	LRRC7	2	4888.03	0
5521	PPP2R2B	2	3838.72	0
3109	HLA-DMB	2	3490.67	0
7415	VCP	2	3490.67	0
5315	PKM2	2	3490.67	0
8470	SORBS2	2	3040	0
1191	CLU	2	2832.7	0
6472	SHMT2	2	2793.56	0
3860	KRT13	2	2793.56	0
10482	NXF1	2	2793.56	0
2023	ENO1	2	2283	0
4089	SMAD4	2	1681.59	0
2885	GRB2	2	1497.73	0
22938	SNW1	2	1165.84	0
7531	YWHAE	2	982.65	0
7532	YWHAG	2	982.65	0
998	CDC42	2	856.91	0
2033	EP300	2	856.91	0
9636	ISG15	2	853.83	0
8850	KAT2B	2	711.65	0
57159	TRIM54	2	641.53	0
5663	PSEN1	2	613.35	0
2810	SFN	2	510.47	0
10755	GIPC1	2	434.88	0
773	CACNA1A	2	381	0
100507353	LOC100507353	2	381	0
4698	NDUFA5	2	344.38	0
7043	TGFB3	2	108.32	0
7048	TGFBR2	2	108.32	0
8829	NRP1	2	108.32	0
7040	TGFB1	2	108.32	0
29763	PACSIN3	2	31.92	0
11252	PACSIN2	2	31.92	0
8522	GAS7	2	31.92	0
29993	PACSIN1	2	31.92	0
4707	NDUFB1	2	13.28	0
5046	PCSK6	2	0.5	0
23022	PALLD	1	0	0
5585	PKN1	1	0	0
1017	CDK2	1	0	0
7013	TERF1	1	0	0
4938	OAS1	1	0	0
5341	PLEK	1	0	0
4214	MAP3K1	1	0	0
1308	COL17A1	1	0	0
23109	DDN	1	0	0
9499	MYOT	1	0	0
648	BMI1	1	0	0
6311	ATXN2	1	0	0
6840	SVIL	1	0	0
324	APC	1	0	0
975	CD81	1	0	0
8941	CDK5R2	1	0	0
58529	MYOZ1	1	0	0
100532731	COMMD3-BMI1	1	0	0
6232	RPS27	1	0	0
9124	PDLIM1	1	0	0
7518	XRCC4	1	0	0
2395	FXN	1	0	0
867	CBL	1	0	0
2146	EZH2	1	0	0
23037	PDZD2	1	0	0
11051	NUDT21	1	0	0
1822	ATN1	1	0	0
64921	CASD1	1	0	0
4155	MBP	1	0	0
6737	TRIM21	1	0	0
55016		1	0	0
931	MS4A1	1	0	0
928	CD9	1	0	0
4193	MDM2	1	0	0
7015	TERT	1	0	0
5170	PDPK1	1	0	0
8878	SQSTM1	1	0	0
3667	IRS1	1	0	0
8665	EIF3F	1	0	0
80347	COASY	1	0	0
29904	EEF2K	1	0	0
4772	NFATC1	1	0	0
90	ACVR1	1	0	0
23118	TAB2	1	0	0
57154	SMURF1	1	0	0
7168	TPM1	1	0	0
10048	RANBP9	1	0	0
51776	ZAK	1	0	0
9943	OXSR1	1	0	0
4851	NOTCH1	1	0	0
4087	SMAD2	1	0	0
6885	MAP3K7	1	0	0
4092	SMAD7	1	0	0
960	CD44	1	0	0
64750	SMURF2	1	0	0
4088	SMAD3	1	0	0
4091	SMAD6	1	0	0
94	ACVRL1	1	0	0
286	ANK1	1	0	0
5295	PIK3R1	1	0	0
55030	FBXO34	1	0	0
2339	FNTA	1	0	0
58533	SNX6	1	0	0
3161	HMMR	1	0	0
100506658	OCLN	1	0	0
6498	SKIL	1	0	0
25939	SAMHD1	1	0	0
10382	TUBB4A	1	0	0
4927	NUP88	1	0	0
8743	TNFSF10	1	0	0
51239	ANKRD39	1	0	0
6206	RPS12	1	0	0
29761	USP25	1	0	0
10314	LANCL1	1	0	0
6191	RPS4X	1	0	0
83695	C12orf32	1	0	0
6141	RPL18	1	0	0
64839	FBXL17	1	0	0
92799	SHKBP1	1	0	0
1975	EIF4B	1	0	0
64746	ACBD3	1	0	0
1159	CKMT1B	1	0	0
154664	ABCA13	1	0	0
112939	NACC1	1	0	0
6748	SSR4	1	0	0
4904	YBX1	1	0	0
10383	TUBB4B	1	0	0
10797	MTHFD2	1	0	0
4736	RPL10A	1	0	0
9919	SEC16A	1	0	0
1742	DLG4	1	0	0
6129	RPL7	1	0	0
154796	AMOT	1	0	0
79070	KDELC1	1	0	0
27316	RBMX	1	0	0
11180	WDR6	1	0	0
2010	EMD	1	0	0
55342	STRBP	1	0	0
4023	LPL	1	0	0
6136	RPL12	1	0	0
6137	RPL13	1	0	0
829	CAPZA1	1	0	0
4905	NSF	1	0	0
23053	KIAA0913	1	0	0
55295	KLHL26	1	0	0
10155	TRIM28	1	0	0
11100	HNRNPUL1	1	0	0
4790	NFKB1	1	0	0
8175	SF3A2	1	0	0
9972	NUP153	1	0	0
9406	ZRANB2	1	0	0
6187	RPS2	1	0	0
54487	DGCR8	1	0	0
7266	DNAJC7	1	0	0
54951	COMMD8	1	0	0
6238	RRBP1	1	0	0
4131	MAP1B	1	0	0
54906	FAM208B	1	0	0
9524	TECR	1	0	0
7170	TPM3	1	0	0
1832	DSP	1	0	0
26986	PABPC1	1	0	0
8218	CLTCL1	1	0	0
8772	FADD	1	0	0
6222	RPS18	1	0	0
10802	SEC24A	1	0	0
4085	MAD2L1	1	0	0
2331	FMOD	1	0	0
5424	POLD1	1	0	0
23221	RHOBTB2	1	0	0
26787	SNORD61	1	0	0
1947	EFNB1	1	0	0
26820	SNORD24	1	0	0
10644	IGF2BP2	1	0	0
6603	SMARCD2	1	0	0
5216	PFN1	1	0	0
6194	RPS6	1	0	0
6897	TARS	1	0	0
1915	EEF1A1	1	0	0
23753	SDF2L1	1	0	0
724102	SNHG4	1	0	0
7407	VARS	1	0	0
23223	RRP12	1	0	0
11104	KATNA1	1	0	0
3609	ILF3	1	0	0
56062	KLHL4	1	0	0
55213	RCBTB1	1	0	0
23451	SF3B1	1	0	0
9631	NUP155	1	0	0
11146	GLMN	1	0	0
1654	DDX3X	1	0	0
51121	RPL26L1	1	0	0
10521	DDX17	1	0	0
151230	KLHL23	1	0	0
6733	SRPK2	1	0	0
26249	KLHL3	1	0	0
57118	CAMK1D	1	0	0
55421	C17orf85	1	0	0
10549	PRDX4	1	0	0
58512	DLGAP3	1	0	0
801	CALM1	1	0	0
84376	HOOK3	1	0	0
79751	SLC25A22	1	0	0
124997	WDR81	1	0	0
124540	MSI2	1	0	0
100616459	MIR4745	1	0	0
83892	KCTD10	1	0	0
5725	PTBP1	1	0	0
22985	ACIN1	1	0	0
2091	FBL	1	0	0
6118	RPA2	1	0	0
3551	IKBKB	1	0	0
6921	TCEB1	1	0	0
51637	C14orf166	1	0	0
808	CALM3	1	0	0
6156	RPL30	1	0	0
55975	KLHL7	1	0	0
6176	RPLP1	1	0	0
84280	BTBD10	1	0	0
6130	RPL7A	1	0	0
51663	ZFR	1	0	0
10427	SEC24B	1	0	0
100526832	PHOSPHO2-KLHL23	1	0	0
5831	PYCR1	1	0	0
6993	DYNLT1	1	0	0
4176	MCM7	1	0	0
114928	GPRASP2	1	0	0
9128	PRPF4	1	0	0
10857	PGRMC1	1	0	0
6605	SMARCE1	1	0	0
3054	HCFC1	1	0	0
5935	RBM3	1	0	0
26156	RSL1D1	1	0	0
11140	CDC37	1	0	0
25873	RPL36	1	0	0
51593	SRRT	1	0	0
115353	LRRC42	1	0	0
23770	FKBP8	1	0	0
1659	DHX8	1	0	0
6205	RPS11	1	0	0
25980	C20orf4	1	0	0
2017	CTTN	1	0	0
123879	DCUN1D3	1	0	0
6165	RPL35A	1	0	0
114781	BTBD9	1	0	0
9276	COPB2	1	0	0
5976	UPF1	1	0	0
23386	NUDCD3	1	0	0
6188	RPS3	1	0	0
84135	UTP15	1	0	0
10189	ALYREF	1	0	0
26528	DAZAP1	1	0	0
138716	C9orf23	1	0	0
54534	MRPL50	1	0	0
10130	PDIA6	1	0	0
22861	NLRP1	1	0	0
51429	SNX9	1	0	0
4841	NONO	1	0	0
23405	DICER1	1	0	0
4869	NPM1	1	0	0
9886	RHOBTB1	1	0	0
23185	LARP4B	1	0	0
151011		1	0	0
678	ZFP36L2	1	0	0
7317	UBA1	1	0	0
8801	SUCLG2	1	0	0
548596	CKMT1A	1	0	0
1981	EIF4G1	1	0	0
5110	PCMT1	1	0	0
11215	AKAP11	1	0	0
8507	ENC1	1	0	0
4172	MCM3	1	0	0
84309	NUDT16L1	1	0	0
26814	SNORD36B	1	0	0
9219	MTA2	1	0	0
9782	MATR3	1	0	0
2746	GLUD1	1	0	0
2316	FLNA	1	0	0
8566	PDXK	1	0	0
3184	HNRNPD	1	0	0
606500	SNORD68	1	0	0
4697	NDUFA4	1	0	0
7273	TTN	1	0	0
7073	TIAL1	1	0	0
203068	TUBB	1	0	0
3191	HNRNPL	1	0	0
9775	EIF4A3	1	0	0
10215	OLIG2	1	0	0
4261	CIITA	1	0	0
7874	USP7	1	0	0
84790	TUBA1C	1	0	0
64943	NT5DC2	1	0	0
83858	ATAD3B	1	0	0
6193	RPS5	1	0	0
6119	RPA3	1	0	0
6223	RPS19	1	0	0
9584	RBM39	1	0	0
1780	DYNC1I1	1	0	0
25820	ARIH1	1	0	0
6125	RPL5	1	0	0
34	ACADM	1	0	0
283219	KCTD21	1	0	0
83743	GRWD1	1	0	0
3182	HNRNPAB	1	0	0
10949	HNRNPA0	1	0	0
9045	RPL14	1	0	0
150678	MYEOV2	1	0	0
3939	LDHA	1	0	0
8797	TNFRSF10A	1	0	0
222950	NYAP1	1	0	0
5939	RBMS2	1	0	0
4141	MARS	1	0	0
100528062	ARMCX5-GPRASP2	1	0	0
84706	GPT2	1	0	0
26815	SNORD36A	1	0	0
22836	RHOBTB3	1	0	0
387	RHOA	1	0	0
10514	MYBBP1A	1	0	0
5832	ALDH18A1	1	0	0
23279	NUP160	1	0	0
22894	DIS3	1	0	0
51495	PTPLAD1	1	0	0
1500	CTNND1	1	0	0
805	CALM2	1	0	0
100302197	MIR1306	1	0	0
54888	NSUN2	1	0	0
5445	PON2	1	0	0
6083	SNORD21	1	0	0
8880	FUBP1	1	0	0
84541	KBTBD8	1	0	0
10381	TUBB3	1	0	0
8406	SRPX	1	0	0
26784	SNORA64	1	0	0
79968	WDR76	1	0	0
10492	SYNCRIP	1	0	0
9948	WDR1	1	0	0
11275	KLHL2	1	0	0
9343	EFTUD2	1	0	0
1938	EEF2	1	0	0
79698	ZMAT4	1	0	0
66036	MTMR9	1	0	0
90293	KLHL13	1	0	0
2887	GRB10	1	0	0
1956	EGFR	1	0	0
8676	STX11	1	0	0
54507	ADAMTSL4	1	0	0
10241	CALCOCO2	1	0	0
57085	AGTRAP	1	0	0
57787	MARK4	1	0	0
322	APBB1	1	0	0
8936	WASF1	1	0	0
23268	DNMBP	1	0	0
10006	ABI1	1	0	0
51225	ABI3	1	0	0
10915	TCERG1	1	0	0
5340	PLG	1	0	0
8087	FXR1	1	0	0
7529	YWHAB	1	0	0
4692	NDN	1	0	0
57630	SH3RF1	1	0	0
3881	KRT31	1	0	0
4110	MAGEA11	1	0	0
57407	NMRAL1	1	0	0
202658	TRIM39-RPP21	1	0	0
7159	TP53BP2	1	0	0
56658	TRIM39	1	0	0
23321	TRIM2	1	0	0
81603	TRIM8	1	0	0
7334	UBE2N	1	0	0
9915	ARNT2	1	0	0
83988	NCALD	1	0	0
7323	UBE2D3	1	0	0
7321	UBE2D1	1	0	0
54784	ALKBH4	1	0	0
132158	GLYCTK	1	0	0
84528	RHOXF2	1	0	0
9319	TRIP13	1	0	0
51619	UBE2D4	1	0	0
23413	NCS1	1	0	0
56478	EIF4ENIF1	1	0	0
3067	HDC	1	0	0
51324	SPG21	1	0	0
26984	SEC22A	1	0	0
79666	PLEKHF2	1	0	0
7447	VSNL1	1	0	0
51684	SUFU	1	0	0
6657	SOX2	1	0	0
170954	PPP1R18	1	0	0
9099	USP2	1	0	0
5187	PER1	1	0	0
2	A2M	1	0	0
47	ACLY	1	0	0
59	ACTA2	1	0	0
86	ACTL6A	1	0	0
202	AIM1	1	0	0
204	AK2	1	0	0
217	ALDH2	1	0	0
219	ALDH1B1	1	0	0
311	ANXA11	1	0	0
330	BIRC3	1	0	0
477	ATP1A2	1	0	0
523	ATP6V1A	1	0	0
604	BCL6	1	0	0
605	BCL7A	1	0	0
790	CAD	1	0	0
815	CAMK2A	1	0	0
841	CASP8	1	0	0
857	CAV1	1	0	0
898	CCNE1	1	0	0
1019	CDK4	1	0	0
1050	CEBPA	1	0	0
1152	CKB	1	0	0
1386	ATF2	1	0	0
1432	MAPK14	1	0	0
1460	CSNK2B	1	0	0
1465	CSRP1	1	0	0
1601	DAB2	1	0	0
1612	DAPK1	1	0	0
1616	DAXX	1	0	0
1655	DDX5	1	0	0
1665	DHX15	1	0	0
1917	EEF1A2	1	0	0
1973	EIF4A1	1	0	0
1977	EIF4E	1	0	0
1993	ELAVL2	1	0	0
2022	ENG	1	0	0
2026	ENO2	1	0	0
2274	FHL2	1	0	0
2289	FKBP5	1	0	0
2318	FLNC	1	0	0
2332	FMR1	1	0	0
2348	FOLR1	1	0	0
2517	FUCA1	1	0	0
2584	GALK1	1	0	0
2618	GART	1	0	0
2801	GOLGA2	1	0	0
2950	GSTP1	1	0	0
3006	HIST1H1C	1	0	0
3028	HSD17B10	1	0	0
3108	HLA-DMA	1	0	0
3122	HLA-DRA	1	0	0
3185	HNRNPF	1	0	0
3187	HNRNPH1	1	0	0
3241	HPCAL1	1	0	0
3251	HPRT1	1	0	0
3301	DNAJA1	1	0	0
3305	HSPA1L	1	0	0
3308	HSPA4	1	0	0
3309	HSPA5	1	0	0
3312	HSPA8	1	0	0
3326	HSP90AB1	1	0	0
3376	IARS	1	0	0
3383	ICAM1	1	0	0
3608	ILF2	1	0	0
3611	ILK	1	0	0
3615	IMPDH2	1	0	0
3654	IRAK1	1	0	0
3678	ITGA5	1	0	0
3688	ITGB1	1	0	0
3692	EIF6	1	0	0
3851	KRT4	1	0	0
3945	LDHB	1	0	0
3959	LGALS3BP	1	0	0
3996	LLGL1	1	0	0
4133	MAP2	1	0	0
4137	MAPT	1	0	0
4281	MID1	1	0	0
4343	MOV10	1	0	0
4522	MTHFD1	1	0	0
4653	MYOC	1	0	0
4666	NACA	1	0	0
4670	HNRNPM	1	0	0
4722	NDUFS3	1	0	0
4780	NFE2L2	1	0	0
4926	NUMA1	1	0	0
4976	OPA1	1	0	0
5034	P4HB	1	0	0
5058	PAK1	1	0	0
5094	PCBP2	1	0	0
5163	PDK1	1	0	0
5213	PFKM	1	0	0
5250	SLC25A3	1	0	0
5339	PLEC	1	0	0
5351	PLOD1	1	0	0
5359	PLSCR1	1	0	0
5431	POLR2B	1	0	0
5520	PPP2R2A	1	0	0
5531	PPP4C	1	0	0
5575	PRKAR1B	1	0	0
5590	PRKCZ	1	0	0
5630	PRPH	1	0	0
5778	PTPN7	1	0	0
5781	PTPN11	1	0	0
5860	QDPR	1	0	0
5917	RARS	1	0	0
5955	RCN2	1	0	0
6122	RPL3	1	0	0
6132	RPL8	1	0	0
6133	RPL9	1	0	0
6134	RPL10	1	0	0
6135	RPL11	1	0	0
6143	RPL19	1	0	0
6155	RPL27	1	0	0
6175	RPLP0	1	0	0
6181	RPLP2	1	0	0
6184	RPN1	1	0	0
6185	RPN2	1	0	0
6201	RPS7	1	0	0
6202	RPS8	1	0	0
6203	RPS9	1	0	0
6207	RPS13	1	0	0
6208	RPS14	1	0	0
6209	RPS15	1	0	0
6210	RPS15A	1	0	0
6217	RPS16	1	0	0
6229	RPS24	1	0	0
6234	RPS28	1	0	0
6426	SRSF1	1	0	0
6429	SRSF4	1	0	0
6430	SRSF5	1	0	0
6497	SKI	1	0	0
6507	SLC1A3	1	0	0
6510	SLC1A5	1	0	0
6599	SMARCC1	1	0	0
6625	SNRNP70	1	0	0
6628	SNRPB	1	0	0
6711	SPTBN1	1	0	0
6780	STAU1	1	0	0
7082	TJP1	1	0	0
7187	TRAF3	1	0	0
7189	TRAF6	1	0	0
7205	TRIP6	1	0	0
7276	TTR	1	0	0
7280	TUBB2A	1	0	0
7375	USP4	1	0	0
7431	VIM	1	0	0
7477	WNT7B	1	0	0
7520	XRCC5	1	0	0
7536	SF1	1	0	0
7681	MKRN3	1	0	0
7791	ZYX	1	0	0
7812	CSDE1	1	0	0
7920	ABHD16A	1	0	0
8021	NUP214	1	0	0
8050	PDHX	1	0	0
8202	NCOA3	1	0	0
8216	LZTR1	1	0	0
8243	SMC1A	1	0	0
8451	CUL4A	1	0	0
8531	CSDA	1	0	0
8662	EIF3B	1	0	0
8666	EIF3G	1	0	0
8761	PABPC4	1	0	0
8795	TNFRSF10B	1	0	0
8851	CDK5R1	1	0	0
8886	DDX18	1	0	0
8985	PLOD3	1	0	0
9021	SOCS3	1	0	0
9092	SART1	1	0	0
9188	DDX21	1	0	0
9253	NUMBL	1	0	0
9261	MAPKAPK2	1	0	0
9295	SRSF11	1	0	0
9349	RPL23	1	0	0
9513	FXR2	1	0	0
9530	BAG4	1	0	0
9618	TRAF4	1	0	0
9632	SEC24C	1	0	0
9656	MDC1	1	0	0
9685	CLINT1	1	0	0
9785	DHX38	1	0	0
9867	PJA2	1	0	0
9879	DDX46	1	0	0
9898	UBAP2L	1	0	0
9908	G3BP2	1	0	0
9933	KIAA0020	1	0	0
10009	ZBTB33	1	0	0
10015	PDCD6IP	1	0	0
10090	UST	1	0	0
10146	G3BP1	1	0	0
10163	WASF2	1	0	0
10250	SRRM1	1	0	0
10262	SF3B4	1	0	0
10270	AKAP8	1	0	0
10291	SF3A1	1	0	0
10294	DNAJA2	1	0	0
10395	DLC1	1	0	0
10399	GNB2L1	1	0	0
10580	SORBS1	1	0	0
10594	PRPF8	1	0	0
10787	NCKAP1	1	0	0
10808	HSPH1	1	0	0
10920	COPS8	1	0	0
10969	EBNA1BP2	1	0	0
10970	CKAP4	1	0	0
11030	RBPMS	1	0	0
11103	KRR1	1	0	0
11122	PTPRT	1	0	0
11171	STRAP	1	0	0
11224	RPL35	1	0	0
11273	ATXN2L	1	0	0
11345	GABARAPL2	1	0	0
22803	XRN2	1	0	0
22872	SEC31A	1	0	0
22984	PDCD11	1	0	0
23020	SNRNP200	1	0	0
23089	PEG10	1	0	0
23165	NUP205	1	0	0
23201	FAM168A	1	0	0
23317	DNAJC13	1	0	0
23390	ZDHHC17	1	0	0
23450	SF3B3	1	0	0
23464	GCAT	1	0	0
23507	LRRC8B	1	0	0
23517	SKIV2L2	1	0	0
23521	RPL13A	1	0	0
23524	SRRM2	1	0	0
23645	PPP1R15A	1	0	0
23673	STX12	1	0	0
26051	PPP1R16B	1	0	0
26135	SERBP1	1	0	0
26146	TRAF3IP1	1	0	0
26206	SPAG8	1	0	0
26227	PHGDH	1	0	0
26240	FAM50B	1	0	0
26354	GNL3	1	0	0
26608	TBL2	1	0	0
26778	SNORA70	1	0	0
26781	SNORA67	1	0	0
26811	SNORD55	1	0	0
26816	SNORD35A	1	0	0
26817	SNORD34	1	0	0
26818	SNORD33	1	0	0
26819	SNORD32A	1	0	0
27044	SND1	1	0	0
27132	CPNE7	1	0	0
27161	EIF2C2	1	0	0
27336	HTATSF1	1	0	0
27342	RABGEF1	1	0	0
29894	CPSF1	1	0	0
29911	HOOK2	1	0	0
29926	GMPPA	1	0	0
51150	SDF4	1	0	0
51440	HPCAL4	1	0	0
51466	EVL	1	0	0
51741	WWOX	1	0	0
51808	PHAX	1	0	0
54014	BRWD1	1	0	0
54461	FBXW5	1	0	0
54472	TOLLIP	1	0	0
54514	DDX4	1	0	0
54793	KCTD9	1	0	0
55023	PHIP	1	0	0
55138	FAM90A1	1	0	0
55211	DPPA4	1	0	0
55215	FANCI	1	0	0
55273	TMEM100	1	0	0
55795	PCID2	1	0	0
55833	UBAP2	1	0	0
55914	ERBB2IP	1	0	0
55922	NKRF	1	0	0
56142	PCDHA6	1	0	0
56648	EIF5A2	1	0	0
56915	EXOSC5	1	0	0
57122	NUP107	1	0	0
57497	LRFN2	1	0	0
64175	LEPRE1	1	0	0
64221	ROBO3	1	0	0
64410	KLHL25	1	0	0
64714	PDIA2	1	0	0
64848	YTHDC2	1	0	0
65008	MRPL1	1	0	0
65263	PYCRL	1	0	0
79085	SLC25A23	1	0	0
79596	RNF219	1	0	0
79705	LRRK1	1	0	0
79734	KCTD17	1	0	0
79786	KLHL36	1	0	0
79892	MCMBP	1	0	0
80149	ZC3H12A	1	0	0
81567	TXNDC5	1	0	0
83658	DYNLRB1	1	0	0
83737	ITCH	1	0	0
83759	RBM4B	1	0	0
84078	KBTBD7	1	0	0
84140	FAM161A	1	0	0
84617	TUBB6	1	0	0
84708	LNX1	1	0	0
84861	KLHL22	1	0	0
84970	C1orf94	1	0	0
85363	TRIM5	1	0	0
85388	SNORD14B	1	0	0
85389	SNORD14C	1	0	0
85390	SNORD14D	1	0	0
85442	KNDC1	1	0	0
89890	KBTBD6	1	0	0
93100	NAPRT1	1	0	0
93185	IGSF8	1	0	0
94163	SNORD38B	1	0	0
94239	H2AFV	1	0	0
115207	KCTD12	1	0	0
116173	CMTM5	1	0	0
116936	RNU86	1	0	0
116938	SNORD83B	1	0	0
117178	SSX2IP	1	0	0
117246	FTSJ3	1	0	0
120892	LRRK2	1	0	0
122769	LRR1	1	0	0
125115	KRT40	1	0	0
140885	SIRPA	1	0	0
145567	TTC7B	1	0	0
147040	KCTD11	1	0	0
153527	ZMAT2	1	0	0
154881	KCTD7	1	0	0
160335	TMTC2	1	0	0
196441	ZFC3H1	1	0	0
197257	LDHD	1	0	0
197335	WDR90	1	0	0
200845	KCTD6	1	0	0
220988	HNRNPA3	1	0	0
253260	RICTOR	1	0	0
253980	KCTD13	1	0	0
256309	CCDC110	1	0	0
283742	FAM98B	1	0	0
339451	KLHL17	1	0	0
339829	CCDC39	1	0	0
347733	TUBB2B	1	0	0
619505	SNORA21	1	0	0
619565	SNORA52	1	0	0
619570	SNORD95	1	0	0
619571	SNORD96A	1	0	0
652965	SNORA48	1	0	0
652966	SNORD10	1	0	0
100113381	SNORD19B	1	0	0
100126351	MIR939	1	0	0
100302196	MIR1234	1	0	0
100508408	LOC100508408	1	0	0
100616387	MIR3064	1	0	0
100616408	MIR5047	1	0	0
