# Supplementary material for: Monoamine and genome-wide DNA methylation investigation in behavioral addiction
Source: Sci Rep. 2020 Jul 16;10:11760. doi: 10.1038/s41598-020-68741-5 (PMC7366626; doi:10.1038/s41598-020-68741-5)
Supplement: Supplementary file 5 — Supplementary Information 5. [file 41598_2020_68741_MOESM5_ESM.xlsx]

## Sheet: Sheet1
Supplemental Information
Monomaine and Genome-wide DNA Methylation Investigation in Behavioral Addiction
Y. Asaoka, M. J. Won, T. Morita, E. Ishikawa, Y.-A. Lee, & Y. Goto
Supplemental Data S5
Gene-disease associations based on the genes with hyper- and hypomethylation in behavioral addiction

## Sheet: Supplemental Data 5
Id	Label	Degree	Betweenness	Expression
3123	HLA-DRB1	104	14596.5	0
2588	GALNS	55	8732.5	0
3119	HLA-DQB1	41	1507.56	0
18	ABAT	24	4253.83	0
3117	HLA-DQA1	15	532.62	0
C0004096	Asthma	3	97.62	0
C0011854	Diabetes Mellitus, Insulin-Dependent	3	97.62	0
C0020517	Hypersensitivity	3	97.62	0
C0029295	Oropharyngeal Neoplasms	3	97.62	0
C0011334	Dental caries	2	3031.33	0
C4280623	Rotting teeth	2	3031.33	0
C0004352	Autistic Disorder	2	1388	0
C0017168	Gastroesophageal reflux disease	2	1388	0
C4020899	Autosomal recessive predisposition	2	1323.33	0
C0023893	Liver Cirrhosis, Experimental	2	382	0
81552	VOPP1	2	192	0
C0017665	Membranous glomerulonephritis	2	57.94	0
C0023290	Leishmaniasis, Visceral	2	57.94	0
C0024141	Lupus Erythematosus, Systemic	2	57.94	0
C0030305	Pancreatitis	2	57.94	0
C0033687	Proteinuria	2	57.94	0
C0085179	Eosinophilia-Myalgia Syndrome	2	57.94	0
C0002994	Angioedema	2	31.51	0
C0004364	Autoimmune Diseases	2	31.51	0
C0007384	Cataplexy	2	31.51	0
C0011849	Diabetes Mellitus	2	31.51	0
C0013595	Eczema	2	31.51	0
C0016382	Flushing	2	31.51	0
C0018524	Hallucinations	2	31.51	0
C0026769	Multiple Sclerosis	2	31.51	0
C0027404	Narcolepsy	2	31.51	0
C0030805	Bullous pemphigoid	2	31.51	0
C0033860	Psoriasis	2	31.51	0
C0036341	Schizophrenia	2	31.51	0
C0041834	Erythema	2	31.51	0
C0042109	Urticaria	2	31.51	0
C0235153	Hallucinations, Sensory	2	31.51	0
C0239998	Recurrent infections	2	31.51	0
C0241054	Skin bulla	2	31.51	0
C0332573	Macule	2	31.51	0
C0338591	Amnesia, Transient Global	2	31.51	0
C0392188	Abnormal rapid eye movement sleep	2	31.51	0
C0694563	Excessive daytime somnolence	2	31.51	0
C0751362	Narcolepsy-Cataplexy Syndrome	2	31.51	0
C0917801	Sleeplessness	2	31.51	0
C1262477	Weight decreased	2	31.51	0
C1456240	Narcolepsy without cataplexy	2	31.51	0
C2132198	Abnormal blistering of the skin	2	31.51	0
C2220104	Blister of skin	2	31.51	0
C2830004	Somnolence	2	31.51	0
C4025846	Abnormality of vision	2	31.51	0
C4277682	Chemical and Drug Induced Liver Injury	2	31.51	0
C0007570	Celiac Disease	2	8.17	0
C0014848	Esophageal Achalasia	2	8.17	0
C0859976	Idiopathic achalasia of esophagus	2	8.17	0
C0014544	Epilepsy	1	0	0
C0023380	Lethargy	1	0	0
C0023520	Leukodystrophy	1	0	0
C0026827	Muscle hypotonia	1	0	0
C0033922	Psychomotor Disorders	1	0	0
C0034933	Reflex, Abnormal	1	0	0
C0036572	Seizures	1	0	0
C0151889	Hyperreflexia	1	0	0
C0175754	Agenesis of corpus callosum	1	0	0
C0241240	Tall stature	1	0	0
C0266470	Cerebellar Hypoplasia	1	0	0
C0342708	Gamma aminobutyric acid transaminase deficiency	1	0	0
C0423110	Downward slant of palpebral fissure	1	0	0
C0557874	Global developmental delay	1	0	0
C1839630	Hypotonia, severe	1	0	0
C1843392	Death in childhood	1	0	0
C1857353	Posterior fossa cyst	1	0	0
C1864897	Cognitive delay	1	0	0
C3494422	Retrognathia	1	0	0
C4020875	Mental and motor retardation	1	0	0
C0011053	Deafness	1	0	0
C0018772	Hearing Loss, Partial	1	0	0
C0018824	Heart valve disease	1	0	0
C0019209	Hepatomegaly	1	0	0
C0019294	Hernia, Inguinal	1	0	0
C0021368	Inflammation	1	0	0
C0022821	Kyphosis deformity of spine	1	0	0
C0024003	Lordosis	1	0	0
C0024433	Macrostomia	1	0	0
C0026707	Mucopolysaccharidosis IV	1	0	0
C0029456	Osteoporosis	1	0	0
C0037932	Curvature of spine	1	0	0
C0085581	Restrictive lung disease	1	0	0
C0086437	Joint laxity	1	0	0
C0086651	Mucopolysaccharidosis, MPS-IV-A	1	0	0
C0149645	Cervical myelopathy	1	0	0
C0231678	Ulnar deviation of the wrist	1	0	0
C0239137	Coxa valga	1	0	0
C0241654	VALVULAR ABNORMALITY	1	0	0
C0302501	Mandibular hyperplasia	1	0	0
C0339789	Congenital deafness	1	0	0
C0399526	Class III malocclusion	1	0	0
C0423250	Corneal stromal opacities	1	0	0
C0576093	Knee joint valgus deformity	1	0	0
C0581381	Recurrent upper respiratory tract infection	1	0	0
C0700208	Acquired scoliosis	1	0	0
C1384666	hearing impairment	1	0	0
C1844704	Platyspondyly	1	0	0
C1844813	Widely spaced teeth	1	0	0
C1845112	Hyperkyphosis	1	0	0
C1845847	Coarse facial features	1	0	0
C1846433	Prominent sternum	1	0	0
C1846435	Short-trunked dwarfism	1	0	0
C1846439	ODONTOID HYPOPLASIA	1	0	0
C1846798	Cervical subluxation	1	0	0
C1849039	Metaphyseal widening	1	0	0
C1854780	Flaring of rib cage	1	0	0
C1854783	Grayish enamel	1	0	0
C1854785	Constricted iliac wings	1	0	0
C1854786	Epiphyseal deformities of tubular bones	1	0	0
C1854787	Pointed proximal second through fifth metacarpals	1	0	0
C1855665	Ovoid vertebral bodies	1	0	0
C1856661	Cloudy cornea	1	0	0
C2227134	mandibular excess (physical finding)	1	0	0
C3277226	Restrictive ventilatory defect	1	0	0
C3549698	Coxa valga deformity	1	0	0
C4020844	Bullet vertebral body	1	0	0
C4023059	Chondroitin sulfate excretion in urine	1	0	0
C4023060	Keratan sulfate excretion in urine	1	0	0
C4072825	Thickened facial skin with coarse facial features	1	0	0
C4280644	Increased size of mandible	1	0	0
C4280645	Hypertrophy of lower jaw	1	0	0
C0011603	Dermatitis	1	0	0
C2936833	Mycobacterium tuberculosis, susceptibility to infection by	1	0	0
C0011609	Drug Eruptions	1	0	0
C0017661	IGA Glomerulonephritis	1	0	0
C0022336	Creutzfeldt-Jakob disease	1	0	0
C0036421	Systemic Scleroderma	1	0	0
C0003862	Arthralgia	1	0	0
C0003864	Arthritis	1	0	0
C0003873	Rheumatoid Arthritis	1	0	0
C0005138	Berylliosis	1	0	0
C0005586	Bipolar Disorder	1	0	0
C0008031	Chest Pain	1	0	0
C0009324	Ulcerative Colitis	1	0	0
C0009917	Contracture	1	0	0
C0009918	Contracture of joint	1	0	0
C0010200	Coughing	1	0	0
C0010346	Crohn Disease	1	0	0
C0011168	Deglutition Disorders	1	0	0
C0013182	Drug Allergy	1	0	0
C0013404	Dyspnea	1	0	0
C0014743	Erythema Nodosum	1	0	0
C0015230	Exanthema	1	0	0
C0015672	Fatigue	1	0	0
C0015967	Fever	1	0	0
C0018834	Heartburn	1	0	0
C0023530	Leukopenia	1	0	0
C0024299	Lymphoma	1	0	0
C0024301	Lymphoma, Follicular	1	0	0
C0024305	Lymphoma, Non-Hodgkin	1	0	0
C0027498	Nausea and vomiting	1	0	0
C0027726	Nephrotic Syndrome	1	0	0
C0028081	Night sweats	1	0	0
C0028961	Oliguria	1	0	0
C0034069	Pulmonary Fibrosis	1	0	0
C0036202	Sarcoidosis	1	0	0
C0037299	Skin Ulcer	1	0	0
C0038002	Splenomegaly	1	0	0
C0040034	Thrombocytopenia	1	0	0
C0041466	Typhoid Fever	1	0	0
C0042164	Uveitis	1	0	0
C0043352	Xerostomia	1	0	0
C0151632	ESR raised	1	0	0
C0151786	Muscle Weakness	1	0	0
C0152031	Joint swelling	1	0	0
C0206138	CREST Syndrome	1	0	0
C0221204	Lytic lesion	1	0	0
C0235896	Infiltrate of lung	1	0	0
C0333068	Flexion contracture	1	0	0
C0392386	Decreased platelet count	1	0	0
C0497156	Lymphadenopathy	1	0	0
C0520743	Mediastinal lymphadenopathy	1	0	0
C0742906	C-reactive protein increased	1	0	0
C0748540	Scleroderma, Limited	1	0	0
C1258104	Diffuse Scleroderma	1	0	0
C1384600	Systemic onset juvenile chronic arthritis	1	0	0
C1384606	Dyspareunia	1	0	0
C1836735	hypopigmented skin patch	1	0	0
C1850530	Flexion contractures of joints	1	0	0
C1858558	Rheumatoid Arthritis, Systemic Juvenile	1	0	0
C3714745	Malabsorption	1	0	0
C3714757	Juvenile rheumatoid arthritis	1	0	0
C4021910	Narrow foramen obturatorium	1	0	0
C4021960	Increase in T cell number	1	0	0
C4022018	Telangiectasia of the skin	1	0	0
C4022020	Mucosal telangiectasiae	1	0	0
C4023452	Elevated C-reactive protein level	1	0	0
C0023467	Leukemia, Myelocytic, Acute	1	0	0
