# Supplementary material for: Monoamine and genome-wide DNA methylation investigation in behavioral addiction
Source: Sci Rep. 2020 Jul 16;10:11760. doi: 10.1038/s41598-020-68741-5 (PMC7366626; doi:10.1038/s41598-020-68741-5)
Supplement: Supplementary file 6 — Supplementary Information 6. [file 41598_2020_68741_MOESM6_ESM.xlsx]

## Sheet: Sheet1
Supplemental Information
Monomaine and Genome-wide DNA Methylation Investigation in Behavioral Addiction
Y. Asaoka, M. J. Won, T. Morita, E. Ishikawa, Y.-A. Lee, & Y. Goto
Supplemental Data S6
Disease associations for the genes with hyper- and hypomethylation in behavioral addiction

## Sheet: Supplemental Data 6
Gene	Gene_id	Disease	Disease_id	Type	Disease_Class	Semantic_Type	N_genes_d	N_SNPs_d	Score_gda	EL_gda	EI_gda	N_PMIDs	N_SNPs_gda	First_Ref	Last_Ref
VSX2	338917	Cataract	C0086543	disease	Eye Diseases	Acquired Abnormality	518	42	0.41	strong	1	1	0	2005	2005
GSTT1	2952	Cataract	C0086543	disease	Eye Diseases	Acquired Abnormality	518	42	0.02	no reported evidence	1	2	0	2000	2007
HLA-DRB1	3123	Rheumatoid Nodule	C0035450	phenotype	Musculoskeletal Diseases; Skin and Connective Tissue Diseases	Acquired Abnormality	20	3	0.05	no reported evidence	1	5	0	1992	2010
SCARB1	949	Follicular cyst	C0016427	phenotype	Neoplasms	Acquired Abnormality	2	0	0.3	no reported evidence		1	0	2010	2010
TGFBR1	7046	Cicatrix, Hypertrophic	C0162810	phenotype	Pathological Conditions, Signs and Symptoms	Acquired Abnormality	84	2	0.02	no reported evidence	1	2	0	1998	2014
TGFBR1	7046	Linear atrophy	C0152459	phenotype	Pathological Conditions, Signs and Symptoms	Acquired Abnormality	43	3	0.1	no reported evidence		0	0
SEMA6A	57556	Plaque, Amyloid	C2936349	phenotype	Pathological Conditions, Signs and Symptoms	Acquired Abnormality	234	23	0.01	no reported evidence	0	1	0	2016	2016
SEMA6A	57556	Senile Plaques	C0333463	phenotype	Pathological Conditions, Signs and Symptoms	Acquired Abnormality	300	27	0.01	no reported evidence	0	1	0	2016	2016
HLA-DQA1	3117	Keloid	C0022548	phenotype	Pathological Conditions, Signs and Symptoms; Skin and Connective Tissue Diseases	Acquired Abnormality	170	8	0.02	no reported evidence	1	2	0	2008	2009
HLA-DRB1	3123	Keloid	C0022548	phenotype	Pathological Conditions, Signs and Symptoms; Skin and Connective Tissue Diseases	Acquired Abnormality	170	8	0.01	no reported evidence	1	1	0	2009	2009
HLA-DQB1	3119	Keloid	C0022548	phenotype	Pathological Conditions, Signs and Symptoms; Skin and Connective Tissue Diseases	Acquired Abnormality	170	8	0.01	no reported evidence	1	1	0	2008	2008
TGFBR1	7046	Acquired flat foot	C0264133	phenotype		Acquired Abnormality	103	0	0.1	no reported evidence		0	0
SEMA6A	57556	Acquired Kyphoscoliosis	C0600033	phenotype		Acquired Abnormality	5	1	0.01	no reported evidence	1	1	0	2010	2010
CTNND2	1501	Acquired scoliosis	C0700208	phenotype		Acquired Abnormality	417	8	0.1	no reported evidence		0	0
TGFBR1	7046	Acquired scoliosis	C0700208	phenotype		Acquired Abnormality	417	8	0.1	no reported evidence		0	0
GALNS	2588	Acquired scoliosis	C0700208	phenotype		Acquired Abnormality	417	8	0.1	no reported evidence		0	0
GSTT1	2952	Age-related cataract	C0036646	disease		Acquired Abnormality	44	7	0.04	no reported evidence	1	4	0	2000	2012
GSTT1	2952	Cortical cataract	C0271160	phenotype		Acquired Abnormality	15	12	0.02	no reported evidence	1	2	0	2000	2010
CTNND2	1501	Cortical cataract	C0271160	phenotype		Acquired Abnormality	15	12	0.01	no reported evidence	1	1	3	2013	2013
GALNS	2588	Hyperkyphosis	C1845112	phenotype		Acquired Abnormality	156	0	0.1	no reported evidence		0	0
HLA-DRB1	3123	Muscle damage	C0410158	phenotype		Acquired Abnormality	43	5	0.01	no reported evidence	1	1	0	2010	2010
HLA-DRB1	3123	Superficial ulcer	C0333307	phenotype		Acquired Abnormality	76	8	0.1	no reported evidence	1	11	0	1997	2016
GLIS3	169792	Polycystic Kidney - body part	C1567435	phenotype	Congenital, Hereditary, and Neonatal Diseases and Abnormalities; Female Urogenital Diseases and Pregnancy Complications; Male Urogenital Diseases	Anatomical Abnormality	52	0	0.1	no reported evidence		0	0
TGFBR1	7046	Flatfoot	C0016202	phenotype	Congenital, Hereditary, and Neonatal Diseases and Abnormalities; Musculoskeletal Diseases	Anatomical Abnormality	107	4	0.1	no reported evidence		0	0
ABAT	18	Retrognathia	C3494422	phenotype	Congenital, Hereditary, and Neonatal Diseases and Abnormalities; Musculoskeletal Diseases; Stomatognathic Diseases	Anatomical Abnormality	118	3	0.1	no reported evidence		0	0
TGFBR1	7046	Ureteral obstruction	C0041956	phenotype	Female Urogenital Diseases and Pregnancy Complications; Male Urogenital Diseases	Anatomical Abnormality	137	0	0.01	no reported evidence	1	1	0	2015	2015
HLA-DRB1	3123	Contracture	C0009917	group	Musculoskeletal Diseases	Anatomical Abnormality	165	7	0.1	no reported evidence		0	0
GALNS	2588	Knee joint valgus deformity	C0576093	phenotype	Musculoskeletal Diseases	Anatomical Abnormality	69	1	0.1	no reported evidence		0	0
GALNS	2588	Kyphosis deformity of spine	C0022821	phenotype	Musculoskeletal Diseases	Anatomical Abnormality	167	1	0.1	no reported evidence		0	0
GALNS	2588	Hernia	C0019270	phenotype	Pathological Conditions, Signs and Symptoms	Anatomical Abnormality	41	6	0.01	no reported evidence	1	1	0	2008	2008
GALNS	2588	Hernia, Inguinal	C0019294	phenotype	Pathological Conditions, Signs and Symptoms	Anatomical Abnormality	123	4	0.1	no reported evidence		0	0
SLC25A21	89874	polyps	C0032584	phenotype	Pathological Conditions, Signs and Symptoms	Anatomical Abnormality	284	19	0.01	no reported evidence	1	1	0	2002	2002
HLA-DRB1	3123	Abnormal blistering of the skin	C2132198	phenotype		Anatomical Abnormality	66	0	0.1	no reported evidence		0	0
HLA-DQB1	3119	Abnormal blistering of the skin	C2132198	phenotype		Anatomical Abnormality	66	0	0.1	no reported evidence		0	0
TGFBR3	7049	Abnormality of circle of Willis	C4022868	phenotype		Anatomical Abnormality	3	0	0.1	no reported evidence		0	0
TGFBR1	7046	Abnormality of the iris	C4025845	phenotype		Anatomical Abnormality	15	0	0.1	no reported evidence		0	0
VSX2	338917	Abnormally small eyeball	C4280808	phenotype		Anatomical Abnormality	144	0	0.1	no reported evidence		0	0
TGFBR1	7046	Aplasia/Hypoplasia of the mandible	C4024589	phenotype		Anatomical Abnormality	396	0	0.1	no reported evidence		0	0
GALNS	2588	Bullet vertebral body	C4020844	phenotype		Anatomical Abnormality	22	0	0.1	no reported evidence		0	0
HLA-DRB1	3123	Cavitation	C1510420	phenotype		Anatomical Abnormality	18	0	0.01	no reported evidence	1	1	0	2007	2007
HLA-DRB1	3123	Contracture of joint	C0009918	phenotype		Anatomical Abnormality	139	0	0.1	no reported evidence		0	0
TGFBR1	7046	Decreased projection of lower jaw	C4476523	phenotype		Anatomical Abnormality	394	0	0.1	no reported evidence		0	0
TGFBR1	7046	Decreased projection of mandible	C4476524	phenotype		Anatomical Abnormality	394	0	0.1	no reported evidence		0	0
HLA-DRB1	3123	Flexion contracture	C0333068	phenotype		Anatomical Abnormality	135	0	0.1	no reported evidence		0	0
HLA-DRB1	3123	Flexion contractures of joints	C1850530	phenotype		Anatomical Abnormality	134	0	0.1	no reported evidence		0	0
TGFBR1	7046	Hypoplastic mandible condyle	C1857130	phenotype		Anatomical Abnormality	394	0	0.1	no reported evidence		0	0
SEMA6A	57556	Kyphoscoliosis deformity of spine	C0575158	phenotype		Anatomical Abnormality	83	1	0.01	no reported evidence	1	1	0	2010	2010
TGFBR1	7046	Malar flattening	C1858085	phenotype		Anatomical Abnormality	159	1	0.1	no reported evidence		0	0
GALNS	2588	Mandibular hyperplasia	C0302501	phenotype		Anatomical Abnormality	101	0	0.1	no reported evidence		0	0
HLA-DRB1	3123	Mucosal telangiectasiae	C4022020	phenotype		Anatomical Abnormality	16	0	0.1	no reported evidence		0	0
HLA-DRB1	3123	Narrow foramen obturatorium	C4021910	phenotype		Anatomical Abnormality	6	0	0.1	no reported evidence		0	0
TGFBR1	7046	Retrusion of lower jaw	C4476525	phenotype		Anatomical Abnormality	394	0	0.1	no reported evidence		0	0
CTNND2	1501	Monosomy 5p	C2931860	disease	Congenital, Hereditary, and Neonatal Diseases and Abnormalities; Nervous System Diseases	Cell or Molecular Dysfunction	2	0	0.3	no reported evidence		0	0
GSTT1	2952	Autosome Abnormalities	C0004403	group	Pathological Conditions, Signs and Symptoms	Cell or Molecular Dysfunction	16	0	0.3	no reported evidence		3	0	2006	2013
GSTT1	2952	Chromosome 8, trisomy	C0432412	disease	Pathological Conditions, Signs and Symptoms	Cell or Molecular Dysfunction	69	1	0.01	no reported evidence	1	1	0	2000	2000
GSTT1	2952	Chromosome Aberrations	C0008625	group	Pathological Conditions, Signs and Symptoms	Cell or Molecular Dysfunction	16	0	0.3	no reported evidence		3	0	2006	2013
GSTT1	2952	Metaplasia	C0025568	phenotype	Pathological Conditions, Signs and Symptoms	Cell or Molecular Dysfunction	50	0	0.01	no reported evidence		1	0	2004	2004
GLIS3	169792	Body mass index	C1305855	phenotype		Clinical Attribute	369	1022	0.1	no reported evidence		1	1	2012	2012
TGFBR1	7046	Bicuspid aortic valve	C0149630	disease	Cardiovascular Diseases	Congenital Abnormality	50	11	0.01	no reported evidence	1	1	0	2008	2008
TGFBR1	7046	Congenital aneurysm of ascending aorta	C0345050	disease	Cardiovascular Diseases	Congenital Abnormality	57	3	0.3	strong		0	0
PCSK6	5046	Atrial Septal Defects	C0018817	group	Cardiovascular Diseases; Congenital, Hereditary, and Neonatal Diseases and Abnormalities	Congenital Abnormality	164	18	0.01	no reported evidence	1	1	0	2016	2016
TGFBR1	7046	Congenital arteriovenous malformation	C0003857	disease	Cardiovascular Diseases; Congenital, Hereditary, and Neonatal Diseases and Abnormalities	Congenital Abnormality	65	5	0.01	no reported evidence	1	1	0	2008	2008
TGFBR1	7046	Congenital Heart Defects	C0018798	group	Cardiovascular Diseases; Congenital, Hereditary, and Neonatal Diseases and Abnormalities	Congenital Abnormality	276	31	0.01	no reported evidence	1	1	0	2008	2008
TGFBR1	7046	Patent ductus arteriosus	C0013274	disease	Cardiovascular Diseases; Congenital, Hereditary, and Neonatal Diseases and Abnormalities	Congenital Abnormality	250	16	0.1	no reported evidence		0	0
GSTT1	2952	Congenital Abnormality	C0000768	group	Congenital, Hereditary, and Neonatal Diseases and Abnormalities	Congenital Abnormality	606	30	0.01	no reported evidence	1	1	0	2014	2014
GSTT1	2952	Congenital chromosomal disease	C0008626	group	Congenital, Hereditary, and Neonatal Diseases and Abnormalities	Congenital Abnormality	496	16	0.1	no reported evidence	0.923077	13	0	1996	2014
GLIS3	169792	Thyroid Agenesis	C0749420	disease	Congenital, Hereditary, and Neonatal Diseases and Abnormalities; Endocrine System Diseases	Congenital Abnormality	28	5	0.3	strong		2	0	2006	2016
TGFBR3	7049	Cryptorchidism	C0010417	disease	Congenital, Hereditary, and Neonatal Diseases and Abnormalities; Endocrine System Diseases; Male Urogenital Diseases	Congenital Abnormality	413	15	0.01	no reported evidence	1	1	0	2015	2015
VSX2	338917	Anophthalmos	C0003119	disease	Congenital, Hereditary, and Neonatal Diseases and Abnormalities; Eye Diseases	Congenital Abnormality	54	4	0.02	no reported evidence	1	2	0	2005	2007
VSX2	338917	Congenital ocular coloboma (disorder)	C0009363	disease	Congenital, Hereditary, and Neonatal Diseases and Abnormalities; Eye Diseases	Congenital Abnormality	107	11	0.41	strong	1	2	0	2000	2005
GLIS3	169792	Hydrophthalmos	C0020302	disease	Congenital, Hereditary, and Neonatal Diseases and Abnormalities; Eye Diseases	Congenital Abnormality	31	31	0.1	no reported evidence		0	0
VSX2	338917	Microphthalmos	C0026010	disease	Congenital, Hereditary, and Neonatal Diseases and Abnormalities; Eye Diseases	Congenital Abnormality	221	8	0.13	no reported evidence	1	3	0	2000	2010
TGFBR1	7046	Oculo-dento-digital syndrome	C0812437	disease	Congenital, Hereditary, and Neonatal Diseases and Abnormalities; Eye Diseases; Musculoskeletal Diseases; Stomatognathic Diseases	Congenital Abnormality	20	16	0.01	no reported evidence	1	1	0	1999	1999
GSTT1	2952	Hypospadias	C0848558	group	Congenital, Hereditary, and Neonatal Diseases and Abnormalities; Female Urogenital Diseases and Pregnancy Complications; Male Urogenital Diseases	Congenital Abnormality	194	35	0.01	no reported evidence	1	1	0	2005	2005
SCARB1	949	Hypospadias	C0848558	group	Congenital, Hereditary, and Neonatal Diseases and Abnormalities; Female Urogenital Diseases and Pregnancy Complications; Male Urogenital Diseases	Congenital Abnormality	194	35	0.01	no reported evidence	1	1	0	2012	2012
ABAT	18	Cerebellar Hypoplasia	C0266470	disease	Congenital, Hereditary, and Neonatal Diseases and Abnormalities; Mental Disorders; Nervous System Diseases	Congenital Abnormality	143	6	0.1	no reported evidence		0	0
TGFBR1	7046	Arachnodactyly	C0003706	disease	Congenital, Hereditary, and Neonatal Diseases and Abnormalities; Musculoskeletal Diseases	Congenital Abnormality	65	2	0.1	no reported evidence		0	0
HLA-DRB1	3123	Brachydactyly	C0221357	disease	Congenital, Hereditary, and Neonatal Diseases and Abnormalities; Musculoskeletal Diseases	Congenital Abnormality	203	6	0.01	no reported evidence	1	1	0	2012	2012
SEMA6A	57556	Congenital contractural arachnodactyly	C0220668	disease	Congenital, Hereditary, and Neonatal Diseases and Abnormalities; Musculoskeletal Diseases	Congenital Abnormality	211	28	0.01	no reported evidence	1	1	0	2016	2016
CUL3	8452	Mandibulofacial Dysostosis	C0242387	disease	Congenital, Hereditary, and Neonatal Diseases and Abnormalities; Musculoskeletal Diseases	Congenital Abnormality	18	0	0.01	no reported evidence	1	1	0	2015	2015
GSTT1	2952	Cleft Palate	C0008925	disease	Congenital, Hereditary, and Neonatal Diseases and Abnormalities; Musculoskeletal Diseases; Stomatognathic Diseases	Congenital Abnormality	111	10	0.01	no reported evidence	0	1	0	2005	2005
GSTT1	2952	Cleft palate, isolated	C1837218	disease	Congenital, Hereditary, and Neonatal Diseases and Abnormalities; Musculoskeletal Diseases; Stomatognathic Diseases	Congenital Abnormality	128	7	0.01	no reported evidence	0	1	0	2005	2005
TGFBR1	7046	Micrognathism	C0025990	disease	Congenital, Hereditary, and Neonatal Diseases and Abnormalities; Musculoskeletal Diseases; Stomatognathic Diseases	Congenital Abnormality	399	4	0.1	no reported evidence		0	0
SCARB1	949	Exencephaly	C0266453	disease	Congenital, Hereditary, and Neonatal Diseases and Abnormalities; Nervous System Diseases	Congenital Abnormality	35	0	0.01	no reported evidence	1	1	0	2013	2013
ABAT	18	Agenesis of corpus callosum	C0175754	disease	Congenital, Hereditary, and Neonatal Diseases and Abnormalities; Nervous System Diseases; Pathological Conditions, Signs and Symptoms	Congenital Abnormality	316	19	0.1	no reported evidence		0	0
RPS6KB1	6198	Aplasia Cutis Congenita	C0282160	disease	Congenital, Hereditary, and Neonatal Diseases and Abnormalities; Skin and Connective Tissue Diseases	Congenital Abnormality	198	7	0.01	no reported evidence	1	1	0	2015	2015
GSTT1	2952	Cleft upper lip	C0008924	disease	Congenital, Hereditary, and Neonatal Diseases and Abnormalities; Stomatognathic Diseases	Congenital Abnormality	168	241	0.01	no reported evidence	1	1	0	2005	2005
GALNS	2588	Macrostomia	C0024433	disease	Congenital, Hereditary, and Neonatal Diseases and Abnormalities; Stomatognathic Diseases	Congenital Abnormality	103	1	0.1	no reported evidence		0	0
GALNS	2588	Class III malocclusion	C0399526	disease	Stomatognathic Diseases	Congenital Abnormality	107	3	0.1	no reported evidence		0	0
TGFBR1	7046	Abnormality of the skull	C0235942	phenotype		Congenital Abnormality	70	13	0.1	no reported evidence		0	0
CUL3	8452	Autosomal dominant retinitis pigmentosa	C0339525	disease		Congenital Abnormality	63	34	0.01	no reported evidence	1	1	0	2011	2011
CTNND2	1501	Byzanthine arch palate	C0240635	disease		Congenital Abnormality	279	6	0.1	no reported evidence		0	0
TGFBR1	7046	Byzanthine arch palate	C0240635	disease		Congenital Abnormality	279	6	0.1	no reported evidence		0	0
GSTT1	2952	Cleft Lip with or without Cleft Palate	C0810364	disease		Congenital Abnormality	33	6	0.01	no reported evidence	1	1	0	2005	2005
GSTT1	2952	Cleft lip, isolated	C1837217	disease		Congenital Abnormality	8	0	0.01	no reported evidence	1	1	0	2005	2005
TGFBR1	7046	Cleft palate with cleft lip	C0158646	disease		Congenital Abnormality	65	2	0.1	no reported evidence		0	0
TGFBR1	7046	Cleft uvula	C0266122	disease		Congenital Abnormality	42	0	0.1	no reported evidence		0	0
GALNS	2588	Congenital deafness	C0339789	disease		Congenital Abnormality	288	7	0.1	no reported evidence		0	0
GSTT1	2952	Congenital defects	C0220810	group		Congenital Abnormality	57	3	0.01	no reported evidence	1	1	0	2014	2014
CTNND2	1501	Congenital Epicanthus	C0678230	disease		Congenital Abnormality	254	0	0.1	no reported evidence		0	0
GLIS3	169792	Congenital Epicanthus	C0678230	disease		Congenital Abnormality	254	0	0.1	no reported evidence		0	0
GSTT1	2952	Congenital heart disease	C0152021	group		Congenital Abnormality	121	46	0.01	no reported evidence	1	1	0	2012	2012
SEMA6A	57556	Congenital kyphoscoliosis	C0345392	disease		Congenital Abnormality	6	1	0.01	no reported evidence	1	1	0	2010	2010
GLIS3	169792	Low set ears	C0239234	phenotype		Congenital Abnormality	292	3	0.1	no reported evidence		0	0
GSTT1	2952	Myelodysplasia	C0026985	disease		Congenital Abnormality	93	1	0.02	no reported evidence	0.5	2	0	1999	2000
IRS2	8660	Myelodysplasia	C0026985	disease		Congenital Abnormality	93	1	0.01	no reported evidence	0	1	0	2012	2012
TGFBR1	7046	Nonnuclear polymorphic congenital cataract	C3888391	disease		Congenital Abnormality	33	4	0.01	no reported evidence	1	1	0	2016	2016
TGFBR1	7046	Oral cleft	C4021813	disease		Congenital Abnormality	32	0	0.1	no reported evidence		0	0
GSTT1	2952	Oral cleft	C4021813	disease		Congenital Abnormality	32	0	0.01	no reported evidence	1	1	0	2001	2001
GSTT1	2952	Penile hypospadias	C1691215	disease		Congenital Abnormality	179	17	0.01	no reported evidence	1	1	0	2005	2005
SCARB1	949	Penile hypospadias	C1691215	disease		Congenital Abnormality	179	17	0.01	no reported evidence	1	1	0	2012	2012
GALNS	2588	Skeletal dysplasia	C0410528	disease		Congenital Abnormality	65	51	0.01	no reported evidence	1	1	0	2014	2014
GSTT1	2952	Uranostaphyloschisis	C2981150	disease		Congenital Abnormality	273	7	0.01	no reported evidence	0	1	0	2005	2005
TGFBR1	7046	Shprintzen-Goldberg syndrome	C1321551	disease	Cardiovascular Diseases; Congenital, Hereditary, and Neonatal Diseases and Abnormalities; Musculoskeletal Diseases; Skin and Connective Tissue Diseases	Congenital Abnormality; Disease or Syndrome	7	15	0.01	no reported evidence	1	1	0	2008	2008
HLA-DRB1	3123	Congenital heart block	C0149530	disease	Cardiovascular Diseases; Pathological Conditions, Signs and Symptoms	Congenital Abnormality; Disease or Syndrome	15	2	0.01	no reported evidence	0	1	0	1999	1999
FARS2	10667	Cytochrome-c Oxidase Deficiency	C0268237	disease	Congenital, Hereditary, and Neonatal Diseases and Abnormalities; Nutritional and Metabolic Diseases	Congenital Abnormality; Disease or Syndrome	47	41	0.01	no reported evidence	1	1	0	2014	2014
GLIS3	169792	Congenital cystic kidney disease	C0311245	disease		Congenital Abnormality; Disease or Syndrome	17	0	0.01	no reported evidence	1	1	0	2009	2009
SEMA6A	57556	Vesicular Stomatitis	C0266999	disease	Animal Diseases; Stomatognathic Diseases; Virus Diseases	Disease or Syndrome	132	3	0.01	no reported evidence	1	1	0	2007	2007
GALNS	2588	Anthrax disease	C0003175	disease	Bacterial Infections and Mycoses	Disease or Syndrome	39	2	0.01	no reported evidence	1	1	0	2016	2016
TGFBR1	7046	Bacterial Infections	C0004623	group	Bacterial Infections and Mycoses	Disease or Syndrome	275	11	0.01	no reported evidence	1	1	0	2008	2008
HLA-DRB1	3123	Borderline leprosy	C0023346	disease	Bacterial Infections and Mycoses	Disease or Syndrome	2	0	0.01	no reported evidence	1	1	0	2009	2009
SEMA6A	57556	Infection by Cryptococcus neoformans	C0010414	disease	Bacterial Infections and Mycoses	Disease or Syndrome	41	0	0.01	no reported evidence	1	1	0	2003	2003
HLA-DRB1	3123	Leprosy	C0023343	disease	Bacterial Infections and Mycoses	Disease or Syndrome	142	148	0.16	no reported evidence	0.833333	6	1	1997	2015
HLA-DQB1	3119	Leprosy	C0023343	disease	Bacterial Infections and Mycoses	Disease or Syndrome	142	148	0.11	no reported evidence		1	3	2008	2008
TGFBR1	7046	Leprosy	C0023343	disease	Bacterial Infections and Mycoses	Disease or Syndrome	142	148	0.01	no reported evidence	1	1	0	2011	2011
HLA-DQA1	3117	Leprosy	C0023343	disease	Bacterial Infections and Mycoses	Disease or Syndrome	142	148	0.01	no reported evidence	1	1	4	2010	2010
HLA-DRB1	3123	Leprosy, Lepromatous	C0023348	disease	Bacterial Infections and Mycoses	Disease or Syndrome	43	1	0.01	no reported evidence	1	1	0	2009	2009
HLA-DRB1	3123	Leprosy, Paucibacillary	C1562908	disease	Bacterial Infections and Mycoses	Disease or Syndrome	17	2	0.01	no reported evidence	1	1	0	2006	2006
HLA-DRB1	3123	Lyme Arthritis	C0242381	disease	Bacterial Infections and Mycoses	Disease or Syndrome	23	0	0.05	no reported evidence	1	5	0	1998	2010
HLA-DRB1	3123	Lyme Disease	C0024198	disease	Bacterial Infections and Mycoses	Disease or Syndrome	129	3	0.04	no reported evidence	1	4	0	2002	2007
HLA-DRB1	3123	Mycobacterium avium-intracellulare Infection	C0026916	disease	Bacterial Infections and Mycoses	Disease or Syndrome	16	1	0.01	no reported evidence	1	1	0	2003	2003
HLA-DRB1	3123	Mycobacterium Infections	C0026918	group	Bacterial Infections and Mycoses	Disease or Syndrome	97	4	0.01	no reported evidence	1	1	0	2013	2013
HLA-DQB1	3119	Mycobacterium Infections	C0026918	group	Bacterial Infections and Mycoses	Disease or Syndrome	97	4	0.01	no reported evidence	1	1	0	2013	2013
SEMA6A	57556	Mycoses	C0026946	group	Bacterial Infections and Mycoses	Disease or Syndrome	134	6	0.01	no reported evidence	1	1	0	2003	2003
HLA-DRB1	3123	Paracoccidioidomycosis	C0030409	disease	Bacterial Infections and Mycoses	Disease or Syndrome	15	0	0.01	no reported evidence	1	1	0	2007	2007
GALNS	2588	Scarlet Fever	C0036285	disease	Bacterial Infections and Mycoses	Disease or Syndrome	6	0	0.03	no reported evidence	1	3	0	1997	2017
GALNS	2588	Soft Tissue Infections	C0149778	group	Bacterial Infections and Mycoses	Disease or Syndrome	14	0	0.01	no reported evidence	1	1	0	2016	2016
GALNS	2588	Streptococcal Infections	C0038395	group	Bacterial Infections and Mycoses	Disease or Syndrome	26	0	0.02	no reported evidence	1	2	0	2008	2012
HLA-DRB1	3123	Tuberculoid leprosy	C0023351	disease	Bacterial Infections and Mycoses	Disease or Syndrome	9	0	0.02	no reported evidence	1	2	0	1996	2009
HLA-DRB1	3123	Tuberculosis	C0041296	disease	Bacterial Infections and Mycoses	Disease or Syndrome	601	124	0.1	no reported evidence	1	11	0	1997	2018
GSTT1	2952	Tuberculosis	C0041296	disease	Bacterial Infections and Mycoses	Disease or Syndrome	601	124	0.04	no reported evidence	0.75	4	0	2012	2015
HLA-DQB1	3119	Tuberculosis	C0041296	disease	Bacterial Infections and Mycoses	Disease or Syndrome	601	124	0.02	no reported evidence	1	2	0	1998	2006
TGFBR1	7046	Tuberculosis	C0041296	disease	Bacterial Infections and Mycoses	Disease or Syndrome	601	124	0.01	no reported evidence		1	0	2004	2004
SEMA6A	57556	Tuberculosis	C0041296	disease	Bacterial Infections and Mycoses	Disease or Syndrome	601	124	0.01	no reported evidence	1	1	0	2013	2013
HLA-DQA1	3117	Tuberculosis	C0041296	disease	Bacterial Infections and Mycoses	Disease or Syndrome	601	124	0.01	no reported evidence	1	1	2	2016	2016
HLA-DRB1	3123	Tuberculosis, Multidrug-Resistant	C0206526	disease	Bacterial Infections and Mycoses	Disease or Syndrome	13	1	0.01	no reported evidence	1	1	0	2004	2004
HLA-DRB1	3123	Typhoid Fever	C0041466	disease	Bacterial Infections and Mycoses	Disease or Syndrome	22	4	0.32	no reported evidence	1	2	0	2001	2015
HLA-DQB1	3119	Typhoid Fever	C0041466	disease	Bacterial Infections and Mycoses	Disease or Syndrome	22	4	0.01	no reported evidence	1	1	0	2001	2001
HLA-DRB1	3123	Rheumatic Heart Disease	C0035439	disease	Bacterial Infections and Mycoses; Cardiovascular Diseases	Disease or Syndrome	40	1	0.04	no reported evidence	1	4	0	1999	2009
GALNS	2588	Rheumatic Heart Disease	C0035439	disease	Bacterial Infections and Mycoses; Cardiovascular Diseases	Disease or Syndrome	40	1	0.03	no reported evidence	1	3	0	2003	2013
HLA-DRB1	3123	Whipple Disease	C0023788	disease	Bacterial Infections and Mycoses; Digestive System Diseases; Nutritional and Metabolic Diseases	Disease or Syndrome	4	0	0.03	no reported evidence	1	3	0	2009	2016
HLA-DRB1	3123	Liver Abscess, Amebic	C0023886	disease	Bacterial Infections and Mycoses; Digestive System Diseases; Parasitic Diseases	Disease or Syndrome	3	0	0.01	no reported evidence	1	1	0	2016	2016
HLA-DQB1	3119	Liver Abscess, Amebic	C0023886	disease	Bacterial Infections and Mycoses; Digestive System Diseases; Parasitic Diseases	Disease or Syndrome	3	0	0.01	no reported evidence	1	1	0	2016	2016
HLA-DRB1	3123	Trachoma	C0040592	disease	Bacterial Infections and Mycoses; Eye Diseases	Disease or Syndrome	28	3	0.02	no reported evidence	1	2	0	1997	2009
HLA-DRB1	3123	Chlamydia Infections	C0008149	group	Bacterial Infections and Mycoses; Female Urogenital Diseases and Pregnancy Complications; Male Urogenital Diseases	Disease or Syndrome	57	0	0.01	no reported evidence	1	1	0	2005	2005
HLA-DRB1	3123	Aspergillosis, Allergic Bronchopulmonary	C0004031	disease	Bacterial Infections and Mycoses; Immune System Diseases; Respiratory Tract Diseases	Disease or Syndrome	21	5	0.02	no reported evidence	1	2	0	2000	2007
HLA-DRB1	3123	Arthritis, Reactive	C0085435	disease	Bacterial Infections and Mycoses; Musculoskeletal Diseases	Disease or Syndrome	37	2	0.01	no reported evidence	1	1	0	1998	1998
GALNS	2588	Necrotizing fasciitis	C0238124	disease	Bacterial Infections and Mycoses; Musculoskeletal Diseases	Disease or Syndrome	10	0	0.02	no reported evidence	1	2	0	2011	2012
HLA-DRB1	3123	Osteomyelitis	C0029443	disease	Bacterial Infections and Mycoses; Musculoskeletal Diseases	Disease or Syndrome	61	6	0.01	no reported evidence		1	0	2008	2008
HLA-DQB1	3119	Osteomyelitis	C0029443	disease	Bacterial Infections and Mycoses; Musculoskeletal Diseases	Disease or Syndrome	61	6	0.01	no reported evidence		1	0	2008	2008
HLA-DRB1	3123	Rheumatic Fever	C0035436	disease	Bacterial Infections and Mycoses; Musculoskeletal Diseases	Disease or Syndrome	62	1	0.06	no reported evidence	1	6	0	1998	2008
GALNS	2588	Rheumatic Fever	C0035436	disease	Bacterial Infections and Mycoses; Musculoskeletal Diseases	Disease or Syndrome	62	1	0.03	no reported evidence	1	3	0	2007	2014
HLA-DQB1	3119	Rheumatic Fever	C0035436	disease	Bacterial Infections and Mycoses; Musculoskeletal Diseases	Disease or Syndrome	62	1	0.01	no reported evidence		1	0	2005	2005
HLA-DQA1	3117	Rheumatic Fever	C0035436	disease	Bacterial Infections and Mycoses; Musculoskeletal Diseases	Disease or Syndrome	62	1	0.01	no reported evidence		1	0	2005	2005
HLA-DRB1	3123	Toxoplasmosis, Cerebral	C0085315	disease	Bacterial Infections and Mycoses; Nervous System Diseases; Parasitic Diseases	Disease or Syndrome	9	0	0.01	no reported evidence	1	1	0	2005	2005
HLA-DQB1	3119	Toxoplasmosis, Cerebral	C0085315	disease	Bacterial Infections and Mycoses; Nervous System Diseases; Parasitic Diseases	Disease or Syndrome	9	0	0.01	no reported evidence	1	1	0	2005	2005
HLA-DRB1	3123	Coinfection	C0275524	phenotype	Bacterial Infections and Mycoses; Parasitic Diseases; Virus Diseases	Disease or Syndrome	170	8	0.02	no reported evidence	1	2	0	2002	2004
HLA-DQB1	3119	Coinfection	C0275524	phenotype	Bacterial Infections and Mycoses; Parasitic Diseases; Virus Diseases	Disease or Syndrome	170	8	0.01	no reported evidence	1	1	0	2014	2014
HLA-DRB1	3123	Opportunistic Infections	C0029118	group	Bacterial Infections and Mycoses; Parasitic Diseases; Virus Diseases	Disease or Syndrome	30	3	0.02	no reported evidence	1	2	0	1994	2005
HLA-DQB1	3119	Opportunistic Infections	C0029118	group	Bacterial Infections and Mycoses; Parasitic Diseases; Virus Diseases	Disease or Syndrome	30	3	0.01	no reported evidence	1	1	0	2005	2005
GALNS	2588	Bacteremia	C0004610	disease	Bacterial Infections and Mycoses; Pathological Conditions, Signs and Symptoms	Disease or Syndrome	89	5	0.01	no reported evidence	1	1	0	2016	2016
RPS6KB1	6198	Sepsis	C0243026	disease	Bacterial Infections and Mycoses; Pathological Conditions, Signs and Symptoms	Disease or Syndrome	528	63	0.01	no reported evidence	0	1	0	2007	2007
SEMA6A	57556	Sepsis	C0243026	disease	Bacterial Infections and Mycoses; Pathological Conditions, Signs and Symptoms	Disease or Syndrome	528	63	0.01	no reported evidence	1	1	0	2018	2018
GALNS	2588	Sepsis	C0243026	disease	Bacterial Infections and Mycoses; Pathological Conditions, Signs and Symptoms	Disease or Syndrome	528	63	0.01	no reported evidence	1	1	0	2012	2012
RPS6KB1	6198	Septicemia	C0036690	disease	Bacterial Infections and Mycoses; Pathological Conditions, Signs and Symptoms	Disease or Syndrome	467	63	0.01	no reported evidence	0	1	0	2007	2007
SEMA6A	57556	Septicemia	C0036690	disease	Bacterial Infections and Mycoses; Pathological Conditions, Signs and Symptoms	Disease or Syndrome	467	63	0.01	no reported evidence	1	1	0	2018	2018
GALNS	2588	Septicemia	C0036690	disease	Bacterial Infections and Mycoses; Pathological Conditions, Signs and Symptoms	Disease or Syndrome	467	63	0.01	no reported evidence	1	1	0	2012	2012
HLA-DRB1	3123	Toxic Shock Syndrome	C0600327	disease	Bacterial Infections and Mycoses; Pathological Conditions, Signs and Symptoms	Disease or Syndrome	43	0	0.01	no reported evidence	1	1	0	2011	2011
HLA-DQB1	3119	Pneumocystis jiroveci pneumonia	C1535939	disease	Bacterial Infections and Mycoses; Respiratory Tract Diseases	Disease or Syndrome	56	3	0.2	no reported evidence		1	0	2010	2010
ACTN1	87	Pneumonia, Ventilator-Associated	C1701940	disease	Bacterial Infections and Mycoses; Respiratory Tract Diseases	Disease or Syndrome	12	0	0.01	no reported evidence	1	1	0	2013	2013
HLA-DRB1	3123	Tuberculosis, Pulmonary	C0041327	disease	Bacterial Infections and Mycoses; Respiratory Tract Diseases	Disease or Syndrome	168	35	0.08	no reported evidence	1	8	0	1999	2017
HLA-DQB1	3119	Tuberculosis, Pulmonary	C0041327	disease	Bacterial Infections and Mycoses; Respiratory Tract Diseases	Disease or Syndrome	168	35	0.03	no reported evidence	1	3	0	2006	2017
HLA-DQA1	3117	Tuberculosis, Pulmonary	C0041327	disease	Bacterial Infections and Mycoses; Respiratory Tract Diseases	Disease or Syndrome	168	35	0.02	no reported evidence	1	2	2	2016	2017
HLA-DRB1	3123	Hidradenitis Suppurativa	C0162836	disease	Bacterial Infections and Mycoses; Skin and Connective Tissue Diseases	Disease or Syndrome	21	1	0.01	no reported evidence	1	1	0	2001	2001
GALNS	2588	Impetigo	C0021099	disease	Bacterial Infections and Mycoses; Skin and Connective Tissue Diseases	Disease or Syndrome	5	0	0.02	no reported evidence	1	2	0	2013	2014
HLA-DRB1	3123	Lupus Vulgaris	C0024131	disease	Bacterial Infections and Mycoses; Skin and Connective Tissue Diseases	Disease or Syndrome	283	17	0.03	no reported evidence	1	3	0	2009	2013
HLA-DRB1	3123	Coffin-Siris syndrome	C0265338	disease	Behavior and Behavior Mechanisms; Congenital, Hereditary, and Neonatal Diseases and Abnormalities; Mental Disorders; Musculoskeletal Diseases; Nervous System Diseases; Pathological Conditions, Signs and Symptoms; Stomatognathic Diseases	Disease or Syndrome	37	5	0.01	no reported evidence	1	1	0	2007	2007
SCARB1	949	Acute Coronary Syndrome	C0948089	disease	Cardiovascular Diseases	Disease or Syndrome	254	91	0.1	no reported evidence		1	1	2017	2017
HLA-DRB1	3123	Acute Coronary Syndrome	C0948089	disease	Cardiovascular Diseases	Disease or Syndrome	254	91	0.01	no reported evidence	1	1	0	2016	2016
TGFBR1	7046	Aneurysm, Dissecting	C0002949	disease	Cardiovascular Diseases	Disease or Syndrome	18	2	0.41	no reported evidence	1	2	0	2012	2012
TGFBR1	7046	Aortic Aneurysm	C0003486	disease	Cardiovascular Diseases	Disease or Syndrome	95	9	0.11	no reported evidence	1	1	0	2010	2010
TGFBR1	7046	Aortic Aneurysm, Abdominal	C0162871	disease	Cardiovascular Diseases	Disease or Syndrome	287	66	0.05	no reported evidence	1	5	0	2009	2013
HLA-DRB1	3123	Aortic Aneurysm, Abdominal	C0162871	disease	Cardiovascular Diseases	Disease or Syndrome	287	66	0.02	no reported evidence	1	2	0	2007	2007
HLA-DQA1	3117	Aortic Aneurysm, Abdominal	C0162871	disease	Cardiovascular Diseases	Disease or Syndrome	287	66	0.02	no reported evidence	1	2	0	2006	2007
TGFBR1	7046	Aortic Aneurysm, Thoracic	C0162872	disease	Cardiovascular Diseases	Disease or Syndrome	98	66	0.33	strong	1	3	0	2009	2018
TGFBR1	7046	Aortic Valve Insufficiency	C0003504	disease	Cardiovascular Diseases	Disease or Syndrome	213	5	0.1	no reported evidence		0	0
SCARB1	949	Arteriosclerosis	C0003850	disease	Cardiovascular Diseases	Disease or Syndrome	1086	121	0.09	no reported evidence	1	9	1	2000	2016
GSTT1	2952	Arteriosclerosis	C0003850	disease	Cardiovascular Diseases	Disease or Syndrome	1086	121	0.02	no reported evidence	1	2	0	2002	2003
SEMA6A	57556	Arteriosclerosis	C0003850	disease	Cardiovascular Diseases	Disease or Syndrome	1086	121	0.02	no reported evidence	1	2	0	2011	2014
IRS2	8660	Arteriosclerosis	C0003850	disease	Cardiovascular Diseases	Disease or Syndrome	1086	121	0.02	no reported evidence	1	2	0	2009	2012
PCSK6	5046	Arteriosclerosis	C0003850	disease	Cardiovascular Diseases	Disease or Syndrome	1086	121	0.01	no reported evidence	1	1	0	2013	2013
TGFBR3	7049	Atherosclerosis	C0004153	disease	Cardiovascular Diseases	Disease or Syndrome	1133	131	0.1	no reported evidence		0	0
SCARB1	949	Atherosclerosis	C0004153	disease	Cardiovascular Diseases	Disease or Syndrome	1133	131	0.1	no reported evidence	1	11	1	2000	2016
GSTT1	2952	Atherosclerosis	C0004153	disease	Cardiovascular Diseases	Disease or Syndrome	1133	131	0.02	no reported evidence	1	2	0	2002	2003
SEMA6A	57556	Atherosclerosis	C0004153	disease	Cardiovascular Diseases	Disease or Syndrome	1133	131	0.02	no reported evidence	1	2	0	2011	2014
IRS2	8660	Atherosclerosis	C0004153	disease	Cardiovascular Diseases	Disease or Syndrome	1133	131	0.02	no reported evidence	1	2	0	2009	2012
PCSK6	5046	Atherosclerosis	C0004153	disease	Cardiovascular Diseases	Disease or Syndrome	1133	131	0.01	no reported evidence	1	1	0	2013	2013
GSTT1	2952	Cardiac Arrest	C0018790	disease	Cardiovascular Diseases	Disease or Syndrome	200	26	0.01	no reported evidence	1	1	0	2014	2014
RPS6KB1	6198	Cardiomyopathy, Dilated	C0007193	group	Cardiovascular Diseases	Disease or Syndrome	418	387	0.2	no reported evidence		1	0	2005	2005
HLA-DQB1	3119	Cardiomyopathy, Dilated	C0007193	group	Cardiovascular Diseases	Disease or Syndrome	418	387	0.02	no reported evidence	1	2	0	1995	2009
HLA-DRB1	3123	Cardiomyopathy, Familial Idiopathic	C1449563	disease	Cardiovascular Diseases	Disease or Syndrome	387	121	0.04	no reported evidence	1	4	0	1994	2007
HLA-DQB1	3119	Cardiomyopathy, Familial Idiopathic	C1449563	disease	Cardiovascular Diseases	Disease or Syndrome	387	121	0.03	no reported evidence	1	3	0	2006	2009
HLA-DQA1	3117	Cardiomyopathy, Familial Idiopathic	C1449563	disease	Cardiovascular Diseases	Disease or Syndrome	387	121	0.02	no reported evidence	0.5	2	0	1995	2006
HLA-DRB1	3123	Cardiovascular Diseases	C0007222	group	Cardiovascular Diseases	Disease or Syndrome	786	197	0.05	no reported evidence	1	5	0	2008	2016
SCARB1	949	Cardiovascular Diseases	C0007222	group	Cardiovascular Diseases	Disease or Syndrome	786	197	0.02	no reported evidence	1	2	1	2010	2012
GSTT1	2952	Cardiovascular Diseases	C0007222	group	Cardiovascular Diseases	Disease or Syndrome	786	197	0.01	no reported evidence	1	1	0	2007	2007
TGFBR1	7046	Cardiovascular Diseases	C0007222	group	Cardiovascular Diseases	Disease or Syndrome	786	197	0.01	no reported evidence	1	1	0	2011	2011
RPS6KB1	6198	Cardiovascular Diseases	C0007222	group	Cardiovascular Diseases	Disease or Syndrome	786	197	0.01	no reported evidence	1	1	0	2013	2013
SEMA6A	57556	Cardiovascular Diseases	C0007222	group	Cardiovascular Diseases	Disease or Syndrome	786	197	0.01	no reported evidence	1	1	0	2001	2001
ZBTB7C	201501	Cardiovascular Diseases	C0007222	group	Cardiovascular Diseases	Disease or Syndrome	786	197	0.01	no reported evidence	1	1	0	2005	2005
SEMA6A	57556	Congestive heart failure	C0018802	disease	Cardiovascular Diseases	Disease or Syndrome	883	65	0.02	no reported evidence	1	2	0	2005	2013
GSTT1	2952	Coronary Arteriosclerosis	C0010054	disease	Cardiovascular Diseases	Disease or Syndrome	759	189	0.09	no reported evidence	1	9	0	2003	2017
SCARB1	949	Coronary Arteriosclerosis	C0010054	disease	Cardiovascular Diseases	Disease or Syndrome	759	189	0.03	no reported evidence	1	3	1	2003	2017
HLA-DRB1	3123	Coronary Arteriosclerosis	C0010054	disease	Cardiovascular Diseases	Disease or Syndrome	759	189	0.01	no reported evidence	1	1	0	1997	1997
SEMA6A	57556	Coronary Arteriosclerosis	C0010054	disease	Cardiovascular Diseases	Disease or Syndrome	759	189	0.01	no reported evidence	1	1	0	2017	2017
IRS2	8660	Coronary Arteriosclerosis	C0010054	disease	Cardiovascular Diseases	Disease or Syndrome	759	189	0.01	no reported evidence	1	1	1	2013	2013
ZBTB7C	201501	Coronary Arteriosclerosis	C0010054	disease	Cardiovascular Diseases	Disease or Syndrome	759	189	0.01	no reported evidence	0	1	0	2006	2006
HLA-DQB1	3119	Coronary Arteriosclerosis	C0010054	disease	Cardiovascular Diseases	Disease or Syndrome	759	189	0.01	no reported evidence	1	1	0	2018	2018
SCARB1	949	Coronary Artery Disease	C1956346	disease	Cardiovascular Diseases	Disease or Syndrome	980	861	0.15	no reported evidence	1	7	4	2003	2018
GSTT1	2952	Coronary Artery Disease	C1956346	disease	Cardiovascular Diseases	Disease or Syndrome	980	861	0.1	no reported evidence	1	10	0	2003	2017
TGFBR1	7046	Coronary Artery Disease	C1956346	disease	Cardiovascular Diseases	Disease or Syndrome	980	861	0.1	no reported evidence		0	0
HLA-DRB1	3123	Coronary Artery Disease	C1956346	disease	Cardiovascular Diseases	Disease or Syndrome	980	861	0.02	no reported evidence	1	2	0	1997	2012
ZBTB7C	201501	Coronary Artery Disease	C1956346	disease	Cardiovascular Diseases	Disease or Syndrome	980	861	0.02	no reported evidence	0.5	2	0	2004	2006
HLA-DQB1	3119	Coronary Artery Disease	C1956346	disease	Cardiovascular Diseases	Disease or Syndrome	980	861	0.02	no reported evidence	1	2	0	2012	2018
SEMA6A	57556	Coronary Artery Disease	C1956346	disease	Cardiovascular Diseases	Disease or Syndrome	980	861	0.01	no reported evidence	1	1	0	2017	2017
IRS2	8660	Coronary Artery Disease	C1956346	disease	Cardiovascular Diseases	Disease or Syndrome	980	861	0.01	no reported evidence	1	1	1	2013	2013
SCARB1	949	Coronary heart disease	C0010068	disease	Cardiovascular Diseases	Disease or Syndrome	912	760	0.15	no reported evidence	1	6	3	2003	2017
ZBTB7C	201501	Coronary heart disease	C0010068	disease	Cardiovascular Diseases	Disease or Syndrome	912	760	0.11	no reported evidence	0	1	1	2006	2006
GSTT1	2952	Coronary heart disease	C0010068	disease	Cardiovascular Diseases	Disease or Syndrome	912	760	0.1	no reported evidence	1	10	0	2000	2017
SEMA6A	57556	Coronary heart disease	C0010068	disease	Cardiovascular Diseases	Disease or Syndrome	912	760	0.02	no reported evidence	1	2	0	2015	2017
HLA-DQB1	3119	Coronary heart disease	C0010068	disease	Cardiovascular Diseases	Disease or Syndrome	912	760	0.02	no reported evidence	1	2	0	2000	2018
HLA-DRB1	3123	Coronary heart disease	C0010068	disease	Cardiovascular Diseases	Disease or Syndrome	912	760	0.01	no reported evidence	1	1	0	1997	1997
IRS2	8660	Coronary heart disease	C0010068	disease	Cardiovascular Diseases	Disease or Syndrome	912	760	0.01	no reported evidence	1	1	1	2013	2013
PCSK6	5046	Coronary heart disease	C0010068	disease	Cardiovascular Diseases	Disease or Syndrome	912	760	0.01	no reported evidence	1	1	0	2016	2016
GSTT1	2952	Essential Hypertension	C0085580	disease	Cardiovascular Diseases	Disease or Syndrome	277	126	0.03	no reported evidence	1	3	0	2010	2014
HLA-DRB1	3123	Essential Hypertension	C0085580	disease	Cardiovascular Diseases	Disease or Syndrome	277	126	0.01	no reported evidence	1	1	0	2000	2000
CUL3	8452	Essential Hypertension	C0085580	disease	Cardiovascular Diseases	Disease or Syndrome	277	126	0.01	no reported evidence	1	1	1	2018	2018
SEMA6A	57556	Heart Diseases	C0018799	group	Cardiovascular Diseases	Disease or Syndrome	324	26	0.01	no reported evidence	1	1	0	2015	2015
SCARB1	949	Heart Diseases	C0018799	group	Cardiovascular Diseases	Disease or Syndrome	324	26	0.01	no reported evidence		1	0	2005	2005
SEMA6A	57556	Heart failure	C0018801	disease	Cardiovascular Diseases	Disease or Syndrome	814	91	0.02	no reported evidence	1	2	0	2005	2013
GALNS	2588	Heart valve disease	C0018824	group	Cardiovascular Diseases	Disease or Syndrome	57	0	0.1	no reported evidence		0	0
GSTT1	2952	Hypertensive disease	C0020538	group	Cardiovascular Diseases	Disease or Syndrome	1309	447	0.4	no reported evidence	0.928571	15	0	2001	2016
RPS6KB1	6198	Hypertensive disease	C0020538	group	Cardiovascular Diseases	Disease or Syndrome	1309	447	0.3	no reported evidence		1	0	2009	2009
ABAT	18	Hypertensive disease	C0020538	group	Cardiovascular Diseases	Disease or Syndrome	1309	447	0.2	no reported evidence		1	0	1992	1992
CUL3	8452	Hypertensive disease	C0020538	group	Cardiovascular Diseases	Disease or Syndrome	1309	447	0.17	no reported evidence	1	7	0	2012	2015
TGFBR1	7046	Hypertensive disease	C0020538	group	Cardiovascular Diseases	Disease or Syndrome	1309	447	0.12	no reported evidence		2	0	2008	2009
TGFBR3	7049	Hypertensive disease	C0020538	group	Cardiovascular Diseases	Disease or Syndrome	1309	447	0.11	no reported evidence		1	0	2008	2008
SEMA6A	57556	Hypertensive disease	C0020538	group	Cardiovascular Diseases	Disease or Syndrome	1309	447	0.02	no reported evidence	1	2	0	2008	2016
HLA-DRB1	3123	Hypertensive disease	C0020538	group	Cardiovascular Diseases	Disease or Syndrome	1309	447	0.01	no reported evidence		1	0	2007	2007
IRS2	8660	Hypertensive disease	C0020538	group	Cardiovascular Diseases	Disease or Syndrome	1309	447	0.01	no reported evidence	1	1	0	2016	2016
PCSK6	5046	Hypertensive disease	C0020538	group	Cardiovascular Diseases	Disease or Syndrome	1309	447	0.01	no reported evidence	1	1	0	2015	2015
TGFBR1	7046	Left-Sided Heart Failure	C0023212	disease	Cardiovascular Diseases	Disease or Syndrome	125	0	0.1	no reported evidence		0	0
HLA-DRB1	3123	Mitral Valve Stenosis	C0026269	disease	Cardiovascular Diseases	Disease or Syndrome	74	2	0.02	no reported evidence	1	2	0	2000	2011
HLA-DQA1	3117	Mitral Valve Stenosis	C0026269	disease	Cardiovascular Diseases	Disease or Syndrome	74	2	0.01	no reported evidence	1	1	0	1996	1996
TGFBR1	7046	Myocardial Infarction	C0027051	disease	Cardiovascular Diseases	Disease or Syndrome	965	454	0.2	no reported evidence		1	0	1999	1999
RPS6KB1	6198	Myocardial Infarction	C0027051	disease	Cardiovascular Diseases	Disease or Syndrome	965	454	0.2	no reported evidence		1	0	2006	2006
VOPP1	81552	Myocardial Infarction	C0027051	disease	Cardiovascular Diseases	Disease or Syndrome	965	454	0.1	no reported evidence		1	1	2011	2011
SCARB1	949	Myocardial Infarction	C0027051	disease	Cardiovascular Diseases	Disease or Syndrome	965	454	0.1	no reported evidence		1	2	2017	2017
GSTT1	2952	Myocardial Infarction	C0027051	disease	Cardiovascular Diseases	Disease or Syndrome	965	454	0.03	no reported evidence	1	3	0	2006	2013
GSTT1	2952	Myocardial Ischemia	C0151744	disease	Cardiovascular Diseases	Disease or Syndrome	447	44	0.01	no reported evidence	0	1	0	2012	2012
HLA-DRB1	3123	Myocardial Ischemia	C0151744	disease	Cardiovascular Diseases	Disease or Syndrome	447	44	0.01	no reported evidence	1	1	0	2007	2007
HLA-DQB1	3119	Myocarditis	C0027059	disease	Cardiovascular Diseases	Disease or Syndrome	125	1	0.01	no reported evidence	1	1	0	2009	2009
SCARB1	949	Peripheral Arterial Diseases	C1704436	group	Cardiovascular Diseases	Disease or Syndrome	124	57	0.01	no reported evidence	0	1	0	2007	2007
GSTT1	2952	Raynaud Disease	C0034734	disease	Cardiovascular Diseases	Disease or Syndrome	11	0	0.3	no reported evidence		1	0	2006	2006
GSTT1	2952	Raynaud Phenomenon	C0034735	disease	Cardiovascular Diseases	Disease or Syndrome	20	0	0.3	no reported evidence		1	0	2006	2006
HLA-DRB1	3123	Raynaud Phenomenon	C0034735	disease	Cardiovascular Diseases	Disease or Syndrome	20	0	0.01	no reported evidence	1	1	0	1998	1998
HLA-DRB1	3123	ST segment elevation myocardial infarction	C1536220	disease	Cardiovascular Diseases	Disease or Syndrome	29	1	0.01	no reported evidence	1	1	0	2012	2012
TGFBR1	7046	Telangiectasis	C0039446	disease	Cardiovascular Diseases	Disease or Syndrome	45	2	0.01	no reported evidence	1	1	0	2008	2008
HLA-DRB1	3123	Thromboangiitis Obliterans	C0040021	disease	Cardiovascular Diseases	Disease or Syndrome	48	2	0.02	no reported evidence	1	2	1	1997	2008
HLA-DRB1	3123	Vascular Diseases	C0042373	group	Cardiovascular Diseases	Disease or Syndrome	400	32	0.01	no reported evidence	1	1	0	2013	2013
TGFBR1	7046	Vascular Diseases	C0042373	group	Cardiovascular Diseases	Disease or Syndrome	400	32	0.01	no reported evidence		1	0	2006	2006
HLA-DRB1	3123	Vasculitis	C0042384	group	Cardiovascular Diseases	Disease or Syndrome	135	3	0.09	no reported evidence	0.888889	9	0	1997	2016
HLA-DQB1	3119	Vasculitis	C0042384	group	Cardiovascular Diseases	Disease or Syndrome	135	3	0.01	no reported evidence	1	1	0	1999	1999
TGFBR3	7049	Eisenmenger Complex	C0013743	disease	Cardiovascular Diseases; Congenital, Hereditary, and Neonatal Diseases and Abnormalities	Disease or Syndrome	5	0	0.01	no reported evidence		1	0	2008	2008
TGFBR1	7046	Eisenmenger Complex	C0013743	disease	Cardiovascular Diseases; Congenital, Hereditary, and Neonatal Diseases and Abnormalities	Disease or Syndrome	5	0	0.01	no reported evidence		1	0	2008	2008
HLA-DRB1	3123	Turner Syndrome	C0041408	disease	Cardiovascular Diseases; Congenital, Hereditary, and Neonatal Diseases and Abnormalities; Endocrine System Diseases; Female Urogenital Diseases and Pregnancy Complications; Male Urogenital Diseases	Disease or Syndrome	159	19	0.01	no reported evidence	1	1	0	2005	2005
HLA-DRB1	3123	Behcet Syndrome	C0004943	disease	Cardiovascular Diseases; Congenital, Hereditary, and Neonatal Diseases and Abnormalities; Eye Diseases; Skin and Connective Tissue Diseases; Stomatognathic Diseases	Disease or Syndrome	257	225	0.04	no reported evidence	1	4	0	1995	2016
TGFBR3	7049	Behcet Syndrome	C0004943	disease	Cardiovascular Diseases; Congenital, Hereditary, and Neonatal Diseases and Abnormalities; Eye Diseases; Skin and Connective Tissue Diseases; Stomatognathic Diseases	Disease or Syndrome	257	225	0.01	no reported evidence	1	1	1	2015	2015
GSTT1	2952	Behcet Syndrome	C0004943	disease	Cardiovascular Diseases; Congenital, Hereditary, and Neonatal Diseases and Abnormalities; Eye Diseases; Skin and Connective Tissue Diseases; Stomatognathic Diseases	Disease or Syndrome	257	225	0.01	no reported evidence		1	0	2006	2006
TGFBR1	7046	Behcet Syndrome	C0004943	disease	Cardiovascular Diseases; Congenital, Hereditary, and Neonatal Diseases and Abnormalities; Eye Diseases; Skin and Connective Tissue Diseases; Stomatognathic Diseases	Disease or Syndrome	257	225	0.01	no reported evidence	1	1	0	2009	2009
HLA-DQB1	3119	Behcet Syndrome	C0004943	disease	Cardiovascular Diseases; Congenital, Hereditary, and Neonatal Diseases and Abnormalities; Eye Diseases; Skin and Connective Tissue Diseases; Stomatognathic Diseases	Disease or Syndrome	257	225	0.01	no reported evidence	1	1	0	1995	1995
TGFBR1	7046	Ehlers-Danlos Syndrome	C0013720	disease	Cardiovascular Diseases; Congenital, Hereditary, and Neonatal Diseases and Abnormalities; Hemic and Lymphatic Diseases; Skin and Connective Tissue Diseases	Disease or Syndrome	104	8	0.32	strong	1	2	0	2006	2011
SEMA6A	57556	Ehlers-Danlos Syndrome	C0013720	disease	Cardiovascular Diseases; Congenital, Hereditary, and Neonatal Diseases and Abnormalities; Hemic and Lymphatic Diseases; Skin and Connective Tissue Diseases	Disease or Syndrome	104	8	0.03	no reported evidence	1	3	0	2006	2012
IRS2	8660	Ataxia Telangiectasia	C0004135	disease	Cardiovascular Diseases; Congenital, Hereditary, and Neonatal Diseases and Abnormalities; Immune System Diseases; Nervous System Diseases; Nutritional and Metabolic Diseases	Disease or Syndrome	395	403	0.03	no reported evidence	1	3	0	1989	1996
HLA-DRB1	3123	Ataxia Telangiectasia	C0004135	disease	Cardiovascular Diseases; Congenital, Hereditary, and Neonatal Diseases and Abnormalities; Immune System Diseases; Nervous System Diseases; Nutritional and Metabolic Diseases	Disease or Syndrome	395	403	0.01	no reported evidence	1	1	0	2006	2006
TGFBR1	7046	Loeys-Dietz Aortic Aneurysm Syndrome	C1836635	disease	Cardiovascular Diseases; Congenital, Hereditary, and Neonatal Diseases and Abnormalities; Musculoskeletal Diseases	Disease or Syndrome	5	6	0.83	no reported evidence	1	10	6	2005	2014
TGFBR1	7046	Loeys-Dietz Syndrome	C2697932	disease	Cardiovascular Diseases; Congenital, Hereditary, and Neonatal Diseases and Abnormalities; Musculoskeletal Diseases	Disease or Syndrome	13	27	0.9	no reported evidence	1	30	6	2006	2016
TGFBR1	7046	LOEYS-DIETZ SYNDROME, TYPE 2A (disorder)	C2674127	disease	Cardiovascular Diseases; Congenital, Hereditary, and Neonatal Diseases and Abnormalities; Musculoskeletal Diseases	Disease or Syndrome	1	6	0.3	no reported evidence		6	6	2005	2012
TGFBR1	7046	Furlong syndrome	C2931764	disease	Cardiovascular Diseases; Congenital, Hereditary, and Neonatal Diseases and Abnormalities; Musculoskeletal Diseases; Skin and Connective Tissue Diseases	Disease or Syndrome	1	6	0.3	no reported evidence		6	6	2005	2012
TGFBR1	7046	Marfan Syndrome	C0024796	disease	Cardiovascular Diseases; Congenital, Hereditary, and Neonatal Diseases and Abnormalities; Musculoskeletal Diseases; Skin and Connective Tissue Diseases	Disease or Syndrome	72	379	0.4	definitive	1	18	0	2006	2018
SEMA6A	57556	Carney Complex	C0406810	disease	Cardiovascular Diseases; Congenital, Hereditary, and Neonatal Diseases and Abnormalities; Neoplasms	Disease or Syndrome	29	3	0.01	no reported evidence	1	1	0	2009	2009
GSTT1	2952	Hepatic Veno-Occlusive Disease	C0019156	disease	Cardiovascular Diseases; Digestive System Diseases	Disease or Syndrome	24	2	0.01	no reported evidence	1	1	0	2010	2010
HLA-DRB1	3123	CREST Syndrome	C0206138	disease	Cardiovascular Diseases; Digestive System Diseases; Nutritional and Metabolic Diseases; Skin and Connective Tissue Diseases	Disease or Syndrome	32	6	0.31	no reported evidence	1	1	0	2009	2009
GSTT1	2952	Diabetic Retinopathy	C0011884	disease	Cardiovascular Diseases; Endocrine System Diseases; Eye Diseases	Disease or Syndrome	246	115	0.01	no reported evidence	1	1	0	2006	2006
SEMA6A	57556	Diabetic Retinopathy	C0011884	disease	Cardiovascular Diseases; Endocrine System Diseases; Eye Diseases	Disease or Syndrome	246	115	0.01	no reported evidence	1	1	0	2008	2008
TGFBR1	7046	Diabetic Foot	C0206172	disease	Cardiovascular Diseases; Endocrine System Diseases; Skin and Connective Tissue Diseases	Disease or Syndrome	46	8	0.01	no reported evidence		1	0	2002	2002
SEMA6A	57556	Hypertension, Renovascular	C0020545	disease	Cardiovascular Diseases; Female Urogenital Diseases and Pregnancy Complications; Male Urogenital Diseases	Disease or Syndrome	46	2	0.01	no reported evidence	1	1	0	1998	1998
HLA-DRB1	3123	Eosinophilic granulomatosis with polyangiitis	C0008728	disease	Cardiovascular Diseases; Hemic and Lymphatic Diseases; Immune System Diseases	Disease or Syndrome	23	2	0.01	no reported evidence		1	0	2008	2008
HLA-DRB1	3123	Henoch-Schoenlein Purpura	C0034152	disease	Cardiovascular Diseases; Hemic and Lymphatic Diseases; Immune System Diseases; Pathological Conditions, Signs and Symptoms	Disease or Syndrome	97	15	0.04	no reported evidence	1	4	0	2001	2016
FARS2	10667	Henoch-Schoenlein Purpura	C0034152	disease	Cardiovascular Diseases; Hemic and Lymphatic Diseases; Immune System Diseases; Pathological Conditions, Signs and Symptoms	Disease or Syndrome	97	15	0.01	no reported evidence	1	1	0	2016	2016
HLA-DRB1	3123	Mucocutaneous Lymph Node Syndrome	C0026691	disease	Cardiovascular Diseases; Hemic and Lymphatic Diseases; Skin and Connective Tissue Diseases	Disease or Syndrome	155	124	0.03	no reported evidence	1	3	0	1993	2008
HLA-DRB1	3123	Anti-Neutrophil Cytoplasmic Antibody-Associated Vasculitis	C2717865	disease	Cardiovascular Diseases; Immune System Diseases	Disease or Syndrome	33	2	0.01	no reported evidence	1	1	0	2009	2009
HLA-DRB1	3123	Vasculitis, Leukocytoclastic, Cutaneous	C0151436	disease	Cardiovascular Diseases; Immune System Diseases	Disease or Syndrome	9	0	0.01	no reported evidence	1	1	0	2002	2002
HLA-DRB1	3123	Rheumatoid Vasculitis	C0240903	disease	Cardiovascular Diseases; Immune System Diseases; Musculoskeletal Diseases; Skin and Connective Tissue Diseases	Disease or Syndrome	5	0	0.03	no reported evidence	1	3	0	1997	2006
HLA-DRB1	3123	Microscopic Polyarteritis	C2347126	disease	Cardiovascular Diseases; Immune System Diseases; Nervous System Diseases	Disease or Syndrome	49	2	0.01	no reported evidence	1	1	0	2003	2003
HLA-DRB1	3123	Giant Cell Arteritis	C0039483	disease	Cardiovascular Diseases; Immune System Diseases; Nervous System Diseases; Skin and Connective Tissue Diseases	Disease or Syndrome	118	43	0.1	no reported evidence	1	19	0	1993	2016
HLA-DRB1	3123	Temporal Arteritis	C1956391	disease	Cardiovascular Diseases; Immune System Diseases; Nervous System Diseases; Skin and Connective Tissue Diseases	Disease or Syndrome	5	4	0.01	no reported evidence	1	1	0	2005	2005
HLA-DRB1	3123	Granulomatosis with polyangiitis	C3495801	disease	Cardiovascular Diseases; Immune System Diseases; Respiratory Tract Diseases	Disease or Syndrome	75	9	0.01	no reported evidence	1	1	0	1999	1999
SEMA6A	57556	Granulomatosis with polyangiitis	C3495801	disease	Cardiovascular Diseases; Immune System Diseases; Respiratory Tract Diseases	Disease or Syndrome	75	9	0.01	no reported evidence	1	1	0	2013	2013
GSTT1	2952	Varicocele	C0042341	disease	Cardiovascular Diseases; Male Urogenital Diseases	Disease or Syndrome	22	0	0.02	no reported evidence	1	2	0	2009	2009
TGFBR1	7046	Cystic medial necrosis of aorta	C0392775	disease	Cardiovascular Diseases; Neoplasms; Pathological Conditions, Signs and Symptoms	Disease or Syndrome	14	0	0.1	no reported evidence		0	0
GSTT1	2952	Carotid Artery Diseases	C0007273	group	Cardiovascular Diseases; Nervous System Diseases	Disease or Syndrome	56	4	0.01	no reported evidence		1	0	2004	2004
PCSK6	5046	Carotid Atherosclerosis	C0577631	disease	Cardiovascular Diseases; Nervous System Diseases	Disease or Syndrome	104	41	0.01	no reported evidence	1	1	0	2013	2013
SEMA6A	57556	Cerebral Aneurysm	C0917996	disease	Cardiovascular Diseases; Nervous System Diseases	Disease or Syndrome	53	0	0.01	no reported evidence	1	1	0	2017	2017
SEMA6A	57556	Cerebral Infarction	C0007785	disease	Cardiovascular Diseases; Nervous System Diseases	Disease or Syndrome	282	32	0.02	no reported evidence	1	2	0	2010	2018
ZBTB7C	201501	Cerebral Infarction	C0007785	disease	Cardiovascular Diseases; Nervous System Diseases	Disease or Syndrome	282	32	0.01	no reported evidence	1	1	0	2016	2016
SCARB1	949	Cerebral Infarction	C0007785	disease	Cardiovascular Diseases; Nervous System Diseases	Disease or Syndrome	282	32	0.01	no reported evidence	1	1	0	2017	2017
SEMA6A	57556	Cerebral Ischemia	C0917798	disease	Cardiovascular Diseases; Nervous System Diseases	Disease or Syndrome	274	2	0.01	no reported evidence	1	1	0	2010	2010
ZBTB7C	201501	Cerebral Ischemia	C0917798	disease	Cardiovascular Diseases; Nervous System Diseases	Disease or Syndrome	274	2	0.01	no reported evidence	1	1	0	2016	2016
NINJ2	4815	Cerebrovascular accident	C0038454	group	Cardiovascular Diseases; Nervous System Diseases	Disease or Syndrome	767	331	0.03	no reported evidence	1	3	0	2009	2018
HLA-DRB1	3123	Cerebrovascular accident	C0038454	group	Cardiovascular Diseases; Nervous System Diseases	Disease or Syndrome	767	331	0.02	no reported evidence	1	2	0	2000	2005
TGFBR3	7049	Cerebrovascular accident	C0038454	group	Cardiovascular Diseases; Nervous System Diseases	Disease or Syndrome	767	331	0.01	no reported evidence	1	1	0	2011	2011
HLA-DRB1	3123	Cerebrovascular Disorders	C0007820	group	Cardiovascular Diseases; Nervous System Diseases	Disease or Syndrome	177	19	0.3	limited		2	0	1995	2011
TGFBR1	7046	Cerebrovascular Disorders	C0007820	group	Cardiovascular Diseases; Nervous System Diseases	Disease or Syndrome	177	19	0.3	strong		0	0
HLA-DQB1	3119	Cerebrovascular Disorders	C0007820	group	Cardiovascular Diseases; Nervous System Diseases	Disease or Syndrome	177	19	0.3	limited		2	0	1998	2011
TGFBR3	7049	Intracranial Aneurysm	C0007766	disease	Cardiovascular Diseases; Nervous System Diseases	Disease or Syndrome	113	36	0.01	no reported evidence	1	1	0	2009	2009
TGFBR1	7046	Intracranial Aneurysm	C0007766	disease	Cardiovascular Diseases; Nervous System Diseases	Disease or Syndrome	113	36	0.01	no reported evidence	0	1	0	2013	2013
TGFBR3	7049	Transient Cerebral Ischemia	C0917805	disease	Cardiovascular Diseases; Nervous System Diseases	Disease or Syndrome	42	1	0.1	no reported evidence		0	0
TGFBR3	7049	ANEURYSM, INTRACRANIAL BERRY, 1 (disorder)	C1862932	disease	Cardiovascular Diseases; Nervous System Diseases; Pathological Conditions, Signs and Symptoms	Disease or Syndrome	4	0	0.3	no reported evidence		0	0
VOPP1	81552	Atrial Fibrillation	C0004238	disease	Cardiovascular Diseases; Pathological Conditions, Signs and Symptoms	Disease or Syndrome	287	216	0.01	no reported evidence	1	1	0	2016	2016
RPS6KB1	6198	Left Ventricular Hypertrophy	C0149721	disease	Cardiovascular Diseases; Pathological Conditions, Signs and Symptoms	Disease or Syndrome	202	30	0.3	no reported evidence		1	0	2009	2009
TGFBR1	7046	Dyspnea, Paroxysmal	C0013405	disease	Cardiovascular Diseases; Pathological Conditions, Signs and Symptoms; Respiratory Tract Diseases	Disease or Syndrome	15	0	0.1	no reported evidence		0	0
HLA-DRB1	3123	Takayasu Arteritis	C0039263	disease	Cardiovascular Diseases; Skin and Connective Tissue Diseases	Disease or Syndrome	37	8	0.02	no reported evidence	1	2	0	1999	2000
GALNS	2588	Genetic Diseases, Inborn	C0950123	group	Congenital, Hereditary, and Neonatal Diseases and Abnormalities	Disease or Syndrome	506	827	0.1	no reported evidence		14	2	1995	2017
FARS2	10667	Genetic Diseases, Inborn	C0950123	group	Congenital, Hereditary, and Neonatal Diseases and Abnormalities	Disease or Syndrome	506	827	0.1	no reported evidence		3	1	2011	2017
GLIS3	169792	Hereditary Diseases	C0019247	group	Congenital, Hereditary, and Neonatal Diseases and Abnormalities	Disease or Syndrome	45	0	0.01	no reported evidence	1	1	0	2018	2018
CUL3	8452	Hirschsprung Disease	C0019569	disease	Congenital, Hereditary, and Neonatal Diseases and Abnormalities; Digestive System Diseases	Disease or Syndrome	134	79	0.01	no reported evidence	1	1	0	2014	2014
SLC25A21	89874	Peutz-Jeghers Syndrome	C0031269	disease	Congenital, Hereditary, and Neonatal Diseases and Abnormalities; Digestive System Diseases; Neoplasms; Skin and Connective Tissue Diseases	Disease or Syndrome	56	47	0.01	no reported evidence	1	1	0	2003	2003
TGFBR3	7049	Nesidioblastosis	C0027773	disease	Congenital, Hereditary, and Neonatal Diseases and Abnormalities; Digestive System Diseases; Nutritional and Metabolic Diseases	Disease or Syndrome	12	51	0.01	no reported evidence	1	1	0	2009	2009
HLA-DRB1	3123	Acute intermittent porphyria	C0162565	disease	Congenital, Hereditary, and Neonatal Diseases and Abnormalities; Digestive System Diseases; Nutritional and Metabolic Diseases; Skin and Connective Tissue Diseases	Disease or Syndrome	42	41	0.02	no reported evidence	1	2	0	2008	2010
GSTT1	2952	Porphyria Cutanea Tarda	C0162566	disease	Congenital, Hereditary, and Neonatal Diseases and Abnormalities; Digestive System Diseases; Nutritional and Metabolic Diseases; Skin and Connective Tissue Diseases	Disease or Syndrome	22	31	0.01	no reported evidence	1	1	0	2011	2011
SEMA6A	57556	Cystic Fibrosis	C0010674	disease	Congenital, Hereditary, and Neonatal Diseases and Abnormalities; Digestive System Diseases; Respiratory Tract Diseases	Disease or Syndrome	593	489	0.02	no reported evidence	1	2	0	1995	2000
GSTT1	2952	Cystic Fibrosis	C0010674	disease	Congenital, Hereditary, and Neonatal Diseases and Abnormalities; Digestive System Diseases; Respiratory Tract Diseases	Disease or Syndrome	593	489	0.01	no reported evidence	1	1	0	2009	2009
HLA-DQB1	3119	Cystic Fibrosis	C0010674	disease	Congenital, Hereditary, and Neonatal Diseases and Abnormalities; Digestive System Diseases; Respiratory Tract Diseases	Disease or Syndrome	593	489	0.01	no reported evidence	1	1	0	1995	1995
HLA-DQA1	3117	Cystic Fibrosis	C0010674	disease	Congenital, Hereditary, and Neonatal Diseases and Abnormalities; Digestive System Diseases; Respiratory Tract Diseases	Disease or Syndrome	593	489	0.01	no reported evidence	1	1	0	1994	1994
HLA-DRB1	3123	DOSAGE-SENSITIVE SEX REVERSAL	C1848296	disease	Congenital, Hereditary, and Neonatal Diseases and Abnormalities; Endocrine System Diseases; Female Urogenital Diseases and Pregnancy Complications; Male Urogenital Diseases	Disease or Syndrome	86	3	0.02	no reported evidence	1	2	0	2010	2011
IRS2	8660	Hyperandrogenism	C0206081	disease	Congenital, Hereditary, and Neonatal Diseases and Abnormalities; Endocrine System Diseases; Female Urogenital Diseases and Pregnancy Complications; Male Urogenital Diseases	Disease or Syndrome	55	18	0.01	no reported evidence		1	0	2004	2004
GLIS3	169792	Congenital Hypothyroidism	C0010308	disease	Congenital, Hereditary, and Neonatal Diseases and Abnormalities; Endocrine System Diseases; Musculoskeletal Diseases	Disease or Syndrome	66	18	0.45	strong	0.8	5	0	2006	2018
GLIS3	169792	Diabetes Mellitus, Neonatal, with Congenital Hypothyroidism	C1857775	disease	Congenital, Hereditary, and Neonatal Diseases and Abnormalities; Endocrine System Diseases; Musculoskeletal Diseases; Nutritional and Metabolic Diseases	Disease or Syndrome	1	4	0.8	no reported evidence		5	4	2004	2016
GSTT1	2952	Adrenoleukodystrophy	C0162309	disease	Congenital, Hereditary, and Neonatal Diseases and Abnormalities; Endocrine System Diseases; Nervous System Diseases; Nutritional and Metabolic Diseases	Disease or Syndrome	148	69	0.01	no reported evidence	0	1	0	2005	2005
CUL3	8452	Fuchs Endothelial Dystrophy	C0016781	disease	Congenital, Hereditary, and Neonatal Diseases and Abnormalities; Eye Diseases	Disease or Syndrome	36	13	0.01	no reported evidence	1	1	0	2012	2012
VSX2	338917	Microphthalmia, Cataracts, and Iris Abnormalities	C1864722	disease	Congenital, Hereditary, and Neonatal Diseases and Abnormalities; Eye Diseases	Disease or Syndrome	1	2	0.4	no reported evidence		5	2	2000	2015
VSX2	338917	MICROPHTHALMIA, ISOLATED 1	C1855052	disease	Congenital, Hereditary, and Neonatal Diseases and Abnormalities; Eye Diseases	Disease or Syndrome	7	0	0.3	no reported evidence		0	0
VSX2	338917	MICROPHTHALMIA, ISOLATED 2	C1864720	disease	Congenital, Hereditary, and Neonatal Diseases and Abnormalities; Eye Diseases	Disease or Syndrome	1	2	0.6	no reported evidence		4	2	2001	2012
VSX2	338917	Microphthalmia, Isolated, with Coloboma 3	C1864721	disease	Congenital, Hereditary, and Neonatal Diseases and Abnormalities; Eye Diseases	Disease or Syndrome	1	2	0.5	no reported evidence		3	2	2000	2015
SEMA6A	57556	Retinitis Pigmentosa	C0035334	disease	Congenital, Hereditary, and Neonatal Diseases and Abnormalities; Eye Diseases	Disease or Syndrome	409	311	0.01	no reported evidence	1	1	0	2012	2012
HLA-DRB1	3123	SVEINSSON CHORIORETINAL ATROPHY	C1862382	disease	Congenital, Hereditary, and Neonatal Diseases and Abnormalities; Eye Diseases	Disease or Syndrome	58	6	0.02	no reported evidence	1	2	0	2002	2012
HLA-DQB1	3119	SVEINSSON CHORIORETINAL ATROPHY	C1862382	disease	Congenital, Hereditary, and Neonatal Diseases and Abnormalities; Eye Diseases	Disease or Syndrome	58	6	0.01	no reported evidence	1	1	0	2014	2014
VSX2	338917	Microphthalmia associated with colobomatous cyst	C2931501	disease	Congenital, Hereditary, and Neonatal Diseases and Abnormalities; Eye Diseases; Neoplasms; Pathological Conditions, Signs and Symptoms	Disease or Syndrome	8	0	0.3	no reported evidence		0	0
GSTT1	2952	Optic Atrophy, Autosomal Dominant	C0338508	disease	Congenital, Hereditary, and Neonatal Diseases and Abnormalities; Eye Diseases; Nervous System Diseases; Nutritional and Metabolic Diseases	Disease or Syndrome	29	60	0.01	no reported evidence	1	1	0	2010	2010
GLIS3	169792	Optic Atrophy, Hereditary, Leber	C0917796	disease	Congenital, Hereditary, and Neonatal Diseases and Abnormalities; Eye Diseases; Nervous System Diseases; Nutritional and Metabolic Diseases	Disease or Syndrome	68	47	0.01	no reported evidence	1	1	0	2012	2012
GALNS	2588	Hydrops Fetalis	C0020305	disease	Congenital, Hereditary, and Neonatal Diseases and Abnormalities; Female Urogenital Diseases and Pregnancy Complications; Hemic and Lymphatic Diseases; Immune System Diseases; Pathological Conditions, Signs and Symptoms	Disease or Syndrome	102	2	0.3	strong		3	0	1987	2012
RPS6KB1	6198	Polycystic Kidney Diseases	C0022680	group	Congenital, Hereditary, and Neonatal Diseases and Abnormalities; Female Urogenital Diseases and Pregnancy Complications; Male Urogenital Diseases	Disease or Syndrome	123	19	0.2	no reported evidence		1	0	2006	2006
GLIS3	169792	Polycystic Kidney Diseases	C0022680	group	Congenital, Hereditary, and Neonatal Diseases and Abnormalities; Female Urogenital Diseases and Pregnancy Complications; Male Urogenital Diseases	Disease or Syndrome	123	19	0.11	no reported evidence	1	1	0	2009	2009
GALNS	2588	2,8-Dihydroxyadenine Urolithiasis	C3665382	disease	Congenital, Hereditary, and Neonatal Diseases and Abnormalities; Female Urogenital Diseases and Pregnancy Complications; Male Urogenital Diseases; Nutritional and Metabolic Diseases	Disease or Syndrome	3	5	0.01	no reported evidence	1	1	0	1999	1999
CUL3	8452	Pseudohypoaldosteronism	C0033805	disease	Congenital, Hereditary, and Neonatal Diseases and Abnormalities; Female Urogenital Diseases and Pregnancy Complications; Male Urogenital Diseases; Nutritional and Metabolic Diseases	Disease or Syndrome	17	2	0.1	no reported evidence		0	0
CUL3	8452	Pseudohypoaldosteronism, Type II	C1449844	disease	Congenital, Hereditary, and Neonatal Diseases and Abnormalities; Female Urogenital Diseases and Pregnancy Complications; Male Urogenital Diseases; Nutritional and Metabolic Diseases	Disease or Syndrome	20	41	0.13	no reported evidence	1	3	14	2012	2015
TGFBR3	7049	alpha-Thalassemia	C0002312	disease	Congenital, Hereditary, and Neonatal Diseases and Abnormalities; Hemic and Lymphatic Diseases	Disease or Syndrome	69	21	0.01	no reported evidence	1	1	0	2011	2011
GSTT1	2952	Anemia, Sickle Cell	C0002895	disease	Congenital, Hereditary, and Neonatal Diseases and Abnormalities; Hemic and Lymphatic Diseases	Disease or Syndrome	230	113	0.02	no reported evidence	1	2	0	2014	2017
HLA-DRB1	3123	Anemia, Sickle Cell	C0002895	disease	Congenital, Hereditary, and Neonatal Diseases and Abnormalities; Hemic and Lymphatic Diseases	Disease or Syndrome	230	113	0.02	no reported evidence	1	2	0	2005	2008
HLA-DQB1	3119	Anemia, Sickle Cell	C0002895	disease	Congenital, Hereditary, and Neonatal Diseases and Abnormalities; Hemic and Lymphatic Diseases	Disease or Syndrome	230	113	0.01	no reported evidence		1	0	2008	2008
HLA-DQB1	3119	beta Thalassemia	C0005283	disease	Congenital, Hereditary, and Neonatal Diseases and Abnormalities; Hemic and Lymphatic Diseases	Disease or Syndrome	133	82	0.01	no reported evidence		1	0	2003	2003
HLA-DQA1	3117	beta Thalassemia	C0005283	disease	Congenital, Hereditary, and Neonatal Diseases and Abnormalities; Hemic and Lymphatic Diseases	Disease or Syndrome	133	82	0.01	no reported evidence	1	1	0	1989	1989
GSTT1	2952	Cooley's anemia	C0002875	disease	Congenital, Hereditary, and Neonatal Diseases and Abnormalities; Hemic and Lymphatic Diseases	Disease or Syndrome	69	1	0.01	no reported evidence	1	1	0	2004	2004
HLA-DRB1	3123	Hemophilia A	C0019069	disease	Congenital, Hereditary, and Neonatal Diseases and Abnormalities; Hemic and Lymphatic Diseases	Disease or Syndrome	88	219	0.02	no reported evidence	1	2	0	2011	2011
SEMA6A	57556	Hemophilia A	C0019069	disease	Congenital, Hereditary, and Neonatal Diseases and Abnormalities; Hemic and Lymphatic Diseases	Disease or Syndrome	88	219	0.01	no reported evidence	1	1	0	2009	2009
GSTT1	2952	Fanconi Anemia	C0015625	disease	Congenital, Hereditary, and Neonatal Diseases and Abnormalities; Hemic and Lymphatic Diseases; Nutritional and Metabolic Diseases	Disease or Syndrome	289	91	0.01	no reported evidence	0	1	0	2005	2005
SEMA6A	57556	Fanconi Anemia	C0015625	disease	Congenital, Hereditary, and Neonatal Diseases and Abnormalities; Hemic and Lymphatic Diseases; Nutritional and Metabolic Diseases	Disease or Syndrome	289	91	0.01	no reported evidence	1	1	0	2007	2007
GSTT1	2952	Acute Chest Syndrome	C0742343	disease	Congenital, Hereditary, and Neonatal Diseases and Abnormalities; Hemic and Lymphatic Diseases; Respiratory Tract Diseases	Disease or Syndrome	29	2	0.01	no reported evidence	1	1	0	2014	2014
TGFBR1	7046	Severe Combined Immunodeficiency	C0085110	disease	Congenital, Hereditary, and Neonatal Diseases and Abnormalities; Immune System Diseases; Nutritional and Metabolic Diseases	Disease or Syndrome	216	30	0.01	no reported evidence	1	1	0	2007	2007
SEMA6A	57556	Severe Combined Immunodeficiency	C0085110	disease	Congenital, Hereditary, and Neonatal Diseases and Abnormalities; Immune System Diseases; Nutritional and Metabolic Diseases	Disease or Syndrome	216	30	0.01	no reported evidence	1	1	0	2012	2012
GSTT1	2952	Dermatitis, Atopic	C0011615	disease	Congenital, Hereditary, and Neonatal Diseases and Abnormalities; Immune System Diseases; Skin and Connective Tissue Diseases	Disease or Syndrome	483	173	0.02	no reported evidence	1	2	0	2004	2016
HLA-DQB1	3119	Dermatitis, Atopic	C0011615	disease	Congenital, Hereditary, and Neonatal Diseases and Abnormalities; Immune System Diseases; Skin and Connective Tissue Diseases	Disease or Syndrome	483	173	0.01	no reported evidence	1	1	0	2009	2009
HLA-DRB1	3123	Gilles de la Tourette syndrome	C0040517	disease	Congenital, Hereditary, and Neonatal Diseases and Abnormalities; Mental Disorders; Nervous System Diseases	Disease or Syndrome	96	24	0.01	no reported evidence	1	1	0	2004	2004
ABAT	18	Huntington Disease	C0020179	disease	Congenital, Hereditary, and Neonatal Diseases and Abnormalities; Mental Disorders; Nervous System Diseases	Disease or Syndrome	626	68	0.2	no reported evidence		1	0	1979	1979
SEMA6A	57556	Huntington Disease	C0020179	disease	Congenital, Hereditary, and Neonatal Diseases and Abnormalities; Mental Disorders; Nervous System Diseases	Disease or Syndrome	626	68	0.01	no reported evidence	1	1	0	2013	2013
IRS2	8660	Huntington Disease	C0020179	disease	Congenital, Hereditary, and Neonatal Diseases and Abnormalities; Mental Disorders; Nervous System Diseases	Disease or Syndrome	626	68	0.01	no reported evidence	1	1	0	2011	2011
HLA-DRB1	3123	Huntington Disease, Late Onset	C0393574	disease	Congenital, Hereditary, and Neonatal Diseases and Abnormalities; Mental Disorders; Nervous System Diseases	Disease or Syndrome	13	0	0.01	no reported evidence	1	1	0	2001	2001
TGFBR1	7046	Arthrogryposis	C0003886	disease	Congenital, Hereditary, and Neonatal Diseases and Abnormalities; Musculoskeletal Diseases	Disease or Syndrome	306	6	0.3	strong		1	0	2005	2005
TGFBR1	7046	Craniosynostosis	C0010278	disease	Congenital, Hereditary, and Neonatal Diseases and Abnormalities; Musculoskeletal Diseases	Disease or Syndrome	213	37	0.4	strong		1	0	2005	2005
TGFBR1	7046	Osteochondrodysplasias	C0029422	group	Congenital, Hereditary, and Neonatal Diseases and Abnormalities; Musculoskeletal Diseases	Disease or Syndrome	151	13	0.2	no reported evidence		1	0	2007	2007
GALNS	2588	Osteochondrodysplasias	C0029422	group	Congenital, Hereditary, and Neonatal Diseases and Abnormalities; Musculoskeletal Diseases	Disease or Syndrome	151	13	0.01	no reported evidence	1	1	0	2014	2014
HLA-DRB1	3123	Schwartz-Jampel Syndrome	C0036391	disease	Congenital, Hereditary, and Neonatal Diseases and Abnormalities; Musculoskeletal Diseases	Disease or Syndrome	40	7	0.03	no reported evidence	1	3	0	2010	2016
HLA-DQB1	3119	Schwartz-Jampel Syndrome	C0036391	disease	Congenital, Hereditary, and Neonatal Diseases and Abnormalities; Musculoskeletal Diseases	Disease or Syndrome	40	7	0.02	no reported evidence	1	2	0	1996	2016
GSTT1	2952	TARSAL-CARPAL COALITION SYNDROME	C1861305	disease	Congenital, Hereditary, and Neonatal Diseases and Abnormalities; Musculoskeletal Diseases	Disease or Syndrome	164	9	0.02	no reported evidence	1	2	1	2010	2014
TGFBR1	7046	TARSAL-CARPAL COALITION SYNDROME	C1861305	disease	Congenital, Hereditary, and Neonatal Diseases and Abnormalities; Musculoskeletal Diseases	Disease or Syndrome	164	9	0.01	no reported evidence	1	1	0	2004	2004
HLA-DRB1	3123	Chromosome 11p11.2 Deletion Syndrome	C1832588	disease	Congenital, Hereditary, and Neonatal Diseases and Abnormalities; Musculoskeletal Diseases; Neoplasms; Pathological Conditions, Signs and Symptoms	Disease or Syndrome	22	0	0.01	no reported evidence	1	1	0	2016	2016
HLA-DQB1	3119	Chromosome 11p11.2 Deletion Syndrome	C1832588	disease	Congenital, Hereditary, and Neonatal Diseases and Abnormalities; Musculoskeletal Diseases; Neoplasms; Pathological Conditions, Signs and Symptoms	Disease or Syndrome	22	0	0.01	no reported evidence	1	1	0	2016	2016
SLC25A21	89874	Dystrophia myotonica 2	C2931689	disease	Congenital, Hereditary, and Neonatal Diseases and Abnormalities; Musculoskeletal Diseases; Nervous System Diseases	Disease or Syndrome	62	10	0.01	no reported evidence	1	1	0	2010	2010
HLA-DRB1	3123	Cockayne Syndrome, Type I	C0751039	disease	Congenital, Hereditary, and Neonatal Diseases and Abnormalities; Musculoskeletal Diseases; Nervous System Diseases; Nutritional and Metabolic Diseases	Disease or Syndrome	50	11	0.01	no reported evidence	1	1	0	2002	2002
HLA-DRB1	3123	Familial Periodic Paralysis	C0030443	disease	Congenital, Hereditary, and Neonatal Diseases and Abnormalities; Musculoskeletal Diseases; Nervous System Diseases; Nutritional and Metabolic Diseases	Disease or Syndrome	14	6	0.01	no reported evidence	1	1	0	1987	1987
SEMA6A	57556	Scleroatonic muscular dystrophy	C0410179	disease	Congenital, Hereditary, and Neonatal Diseases and Abnormalities; Musculoskeletal Diseases; Nervous System Diseases; Pathological Conditions, Signs and Symptoms	Disease or Syndrome	16	11	0.01	no reported evidence	1	1	0	2012	2012
GSTT1	2952	Xeroderma Pigmentosum, Complementation Group D	C0268138	disease	Congenital, Hereditary, and Neonatal Diseases and Abnormalities; Neoplasms; Nutritional and Metabolic Diseases; Skin and Connective Tissue Diseases	Disease or Syndrome	53	39	0.01	no reported evidence	1	1	0	2004	2004
SEMA6A	57556	Angelman Syndrome	C0162635	disease	Congenital, Hereditary, and Neonatal Diseases and Abnormalities; Nervous System Diseases	Disease or Syndrome	59	132	0.01	no reported evidence	1	1	0	2014	2014
CTNND2	1501	Cri-du-Chat Syndrome	C0010314	disease	Congenital, Hereditary, and Neonatal Diseases and Abnormalities; Nervous System Diseases	Disease or Syndrome	5	0	0.34	no reported evidence	1	4	0	2000	2015
HLA-DRB1	3123	Dejerine-Sottas Disease (disorder)	C0011195	disease	Congenital, Hereditary, and Neonatal Diseases and Abnormalities; Nervous System Diseases	Disease or Syndrome	91	36	0.02	no reported evidence	1	2	0	2010	2011
GNAL	2774	Dystonia 6, torsion (disorder)	C1414216	disease	Congenital, Hereditary, and Neonatal Diseases and Abnormalities; Nervous System Diseases	Disease or Syndrome	4	16	0.01	no reported evidence	1	1	0	2015	2015
GNAL	2774	Dystonia Musculorum Deformans	C0013423	disease	Congenital, Hereditary, and Neonatal Diseases and Abnormalities; Nervous System Diseases	Disease or Syndrome	21	0	0.03	no reported evidence	1	3	0	2013	2014
GNAL	2774	Early onset torsion dystonia	C3888090	disease	Congenital, Hereditary, and Neonatal Diseases and Abnormalities; Nervous System Diseases	Disease or Syndrome	21	2	0.03	no reported evidence	1	3	0	2013	2014
CYFIP2	26999	Fragile X Syndrome	C0016667	disease	Congenital, Hereditary, and Neonatal Diseases and Abnormalities; Nervous System Diseases	Disease or Syndrome	94	5	0.02	no reported evidence	1	2	0	2012	2016
RPS6KB1	6198	Fragile X Syndrome	C0016667	disease	Congenital, Hereditary, and Neonatal Diseases and Abnormalities; Nervous System Diseases	Disease or Syndrome	94	5	0.01	no reported evidence	1	1	0	2012	2012
CTNND2	1501	Marinesco-Sjogren syndrome	C0024814	disease	Congenital, Hereditary, and Neonatal Diseases and Abnormalities; Nervous System Diseases	Disease or Syndrome	77	12	0.01	no reported evidence	0	1	0	2016	2016
SCARB1	949	Rett Syndrome	C0035372	disease	Congenital, Hereditary, and Neonatal Diseases and Abnormalities; Nervous System Diseases	Disease or Syndrome	128	293	0.02	no reported evidence	1	2	0	2016	2016
FARS2	10667	Spastic paraplegia type 5A, recessive	C2931356	disease	Congenital, Hereditary, and Neonatal Diseases and Abnormalities; Nervous System Diseases	Disease or Syndrome	8	0	0.01	no reported evidence	1	1	0	2016	2016
GALNS	2588	beta-Galactosidase Deficiency	C2718068	disease	Congenital, Hereditary, and Neonatal Diseases and Abnormalities; Nervous System Diseases; Nutritional and Metabolic Diseases	Disease or Syndrome	6	0	0.01	no reported evidence	1	1	0	1988	1988
RPS6KB1	6198	Ceroid lipofuscinosis, neuronal 1, infantile	C2931673	disease	Congenital, Hereditary, and Neonatal Diseases and Abnormalities; Nervous System Diseases; Nutritional and Metabolic Diseases	Disease or Syndrome	12	23	0.3	no reported evidence		1	0	2011	2011
RPS6KB1	6198	Infantile neuronal ceroid lipofuscinosis	C0268281	disease	Congenital, Hereditary, and Neonatal Diseases and Abnormalities; Nervous System Diseases; Nutritional and Metabolic Diseases	Disease or Syndrome	19	23	0.01	no reported evidence	1	1	0	2011	2011
SCARB1	949	Cholesteryl Ester Transfer Protein Deficiency	C0342883	disease	Congenital, Hereditary, and Neonatal Diseases and Abnormalities; Nutritional and Metabolic Diseases	Disease or Syndrome	19	1	0.01	no reported evidence	1	1	0	2009	2009
ABAT	18	Gamma aminobutyric acid transaminase deficiency	C0342708	disease	Congenital, Hereditary, and Neonatal Diseases and Abnormalities; Nutritional and Metabolic Diseases	Disease or Syndrome	3	4	0.7	no reported evidence		4	4	1984	2015
HLA-DRB1	3123	Gilbert Disease (disorder)	C0017551	disease	Congenital, Hereditary, and Neonatal Diseases and Abnormalities; Nutritional and Metabolic Diseases	Disease or Syndrome	31	15	0.01	no reported evidence	1	1	0	2012	2012
SCARB1	949	Glycogen Storage Disease	C0017919	group	Congenital, Hereditary, and Neonatal Diseases and Abnormalities; Nutritional and Metabolic Diseases	Disease or Syndrome	30	9	0.01	no reported evidence		1	0	2006	2006
HLA-DRB1	3123	Hepatic methionine adenosyltransferase deficiency	C0268621	disease	Congenital, Hereditary, and Neonatal Diseases and Abnormalities; Nutritional and Metabolic Diseases	Disease or Syndrome	64	12	0.01	no reported evidence	1	1	0	2004	2004
RPS6KB1	6198	Hereditary hemochromatosis	C0392514	disease	Congenital, Hereditary, and Neonatal Diseases and Abnormalities; Nutritional and Metabolic Diseases	Disease or Syndrome	166	36	0.01	no reported evidence	1	1	0	2015	2015
CUL3	8452	Hereditary hemochromatosis	C0392514	disease	Congenital, Hereditary, and Neonatal Diseases and Abnormalities; Nutritional and Metabolic Diseases	Disease or Syndrome	166	36	0.01	no reported evidence	1	1	0	2007	2007
SCARB1	949	Hypercholesterolemia, Familial	C0020445	disease	Congenital, Hereditary, and Neonatal Diseases and Abnormalities; Nutritional and Metabolic Diseases	Disease or Syndrome	153	1189	0.3	limited		0	0
GALNS	2588	Lysosomal Storage Diseases	C0085078	group	Congenital, Hereditary, and Neonatal Diseases and Abnormalities; Nutritional and Metabolic Diseases	Disease or Syndrome	78	4	0.07	no reported evidence	1	7	0	2006	2015
SEMA6A	57556	Lysosomal Storage Diseases	C0085078	group	Congenital, Hereditary, and Neonatal Diseases and Abnormalities; Nutritional and Metabolic Diseases	Disease or Syndrome	78	4	0.01	no reported evidence	1	1	0	2011	2011
GSTT1	2952	Familial lichen amyloidosis	C0268398	disease	Congenital, Hereditary, and Neonatal Diseases and Abnormalities; Nutritional and Metabolic Diseases; Skin and Connective Tissue Diseases	Disease or Syndrome	152	16	0.02	no reported evidence	1	2	0	2010	2012
SEMA6A	57556	Familial lichen amyloidosis	C0268398	disease	Congenital, Hereditary, and Neonatal Diseases and Abnormalities; Nutritional and Metabolic Diseases; Skin and Connective Tissue Diseases	Disease or Syndrome	152	16	0.01	no reported evidence	1	1	0	2017	2017
GALNS	2588	GALNS Deficiency	C3179194	disease	Congenital, Hereditary, and Neonatal Diseases and Abnormalities; Nutritional and Metabolic Diseases; Skin and Connective Tissue Diseases	Disease or Syndrome	3	0	0.52	no reported evidence	1	2	0	1999	2006
GALNS	2588	Mucopolysaccharidoses	C0026703	group	Congenital, Hereditary, and Neonatal Diseases and Abnormalities; Nutritional and Metabolic Diseases; Skin and Connective Tissue Diseases	Disease or Syndrome	26	3	0.1	no reported evidence	1	21	3	1995	2015
GALNS	2588	Mucopolysaccharidosis IV	C0026707	disease	Congenital, Hereditary, and Neonatal Diseases and Abnormalities; Nutritional and Metabolic Diseases; Skin and Connective Tissue Diseases	Disease or Syndrome	19	4	0.7	no reported evidence	1	34	4	1980	2015
GALNS	2588	Mucopolysaccharidosis type IVB	C0086652	disease	Congenital, Hereditary, and Neonatal Diseases and Abnormalities; Nutritional and Metabolic Diseases; Skin and Connective Tissue Diseases	Disease or Syndrome	3	33	0.3	no reported evidence		0	0
GALNS	2588	Mucopolysaccharidosis, MPS-IV-A	C0086651	disease	Congenital, Hereditary, and Neonatal Diseases and Abnormalities; Nutritional and Metabolic Diseases; Skin and Connective Tissue Diseases	Disease or Syndrome	9	69	1	no reported evidence	1	51	69	1988	2017
HLA-DRB1	3123	Actinic prurigo	C0406217	disease	Congenital, Hereditary, and Neonatal Diseases and Abnormalities; Skin and Connective Tissue Diseases	Disease or Syndrome	5	0	0.02	no reported evidence	1	2	0	1997	2000
HLA-DRB1	3123	Epidermolysis Bullosa Acquisita	C0079293	disease	Congenital, Hereditary, and Neonatal Diseases and Abnormalities; Skin and Connective Tissue Diseases	Disease or Syndrome	18	0	0.01	no reported evidence	1	1	0	2012	2012
HLA-DRB1	3123	PEELING SKIN SYNDROME	C1849193	disease	Congenital, Hereditary, and Neonatal Diseases and Abnormalities; Skin and Connective Tissue Diseases	Disease or Syndrome	30	6	0.01	no reported evidence	1	1	0	2016	2016
HLA-DQB1	3119	PEELING SKIN SYNDROME	C1849193	disease	Congenital, Hereditary, and Neonatal Diseases and Abnormalities; Skin and Connective Tissue Diseases	Disease or Syndrome	30	6	0.01	no reported evidence	1	1	0	2016	2016
TGFBR1	7046	Skin Diseases, Genetic	C0037277	group	Congenital, Hereditary, and Neonatal Diseases and Abnormalities; Skin and Connective Tissue Diseases	Disease or Syndrome	44	3	0.01	no reported evidence	1	1	0	2007	2007
HLA-DQB1	3119	Ulnar-mammary syndrome	C1866994	disease	Congenital, Hereditary, and Neonatal Diseases and Abnormalities; Skin and Connective Tissue Diseases	Disease or Syndrome	5	3	0.01	no reported evidence	1	1	0	1992	1992
HLA-DRB1	3123	Bile Duct Diseases	C0005395	group	Digestive System Diseases	Disease or Syndrome	8	0	0.01	no reported evidence	1	1	0	2015	2015
RPS6KB1	6198	Biliary cirrhosis	C0023892	disease	Digestive System Diseases	Disease or Syndrome	154	560	0.2	no reported evidence		1	0	2005	2005
HLA-DRB1	3123	Biliary cirrhosis	C0023892	disease	Digestive System Diseases	Disease or Syndrome	154	560	0.01	no reported evidence		1	0	2009	2009
RPS6KB1	6198	Cholangitis, Sclerosing	C0008313	disease	Digestive System Diseases	Disease or Syndrome	139	284	0.1	no reported evidence		1	1	2017	2017
HLA-DRB1	3123	Cholangitis, Sclerosing	C0008313	disease	Digestive System Diseases	Disease or Syndrome	139	284	0.01	no reported evidence		1	0	2006	2006
GLIS3	169792	Cholestasis	C0008370	disease	Digestive System Diseases	Disease or Syndrome	314	5	0.1	no reported evidence		0	0
HLA-DRB1	3123	Colitis	C0009319	disease	Digestive System Diseases	Disease or Syndrome	607	6	0.02	no reported evidence	1	2	0	1994	1999
SEMA6A	57556	Colitis	C0009319	disease	Digestive System Diseases	Disease or Syndrome	607	6	0.02	no reported evidence	1	2	0	2013	2016
RPS6KB1	6198	Colitis	C0009319	disease	Digestive System Diseases	Disease or Syndrome	607	6	0.01	no reported evidence	1	1	0	2018	2018
HLA-DRB1	3123	Colonic Diseases	C0009373	group	Digestive System Diseases	Disease or Syndrome	23	4	0.02	no reported evidence	1	2	0	2004	2005
GSTT1	2952	Colonic Diseases	C0009373	group	Digestive System Diseases	Disease or Syndrome	23	4	0.01	no reported evidence	1	1	0	2001	2001
HLA-DRB1	3123	Crohn Disease	C0010346	disease	Digestive System Diseases	Disease or Syndrome	911	956	0.4	no reported evidence	0.869565	23	0	1995	2015
RPS6KB1	6198	Crohn Disease	C0010346	disease	Digestive System Diseases	Disease or Syndrome	911	956	0.1	no reported evidence		1	1	2017	2017
SEMA6A	57556	Crohn Disease	C0010346	disease	Digestive System Diseases	Disease or Syndrome	911	956	0.1	no reported evidence		1	1	2008	2008
GSTT1	2952	Crohn Disease	C0010346	disease	Digestive System Diseases	Disease or Syndrome	911	956	0.02	no reported evidence	1	2	0	2011	2016
HLA-DQB1	3119	Crohn Disease	C0010346	disease	Digestive System Diseases	Disease or Syndrome	911	956	0.02	no reported evidence	0.5	2	1	1996	2003
HLA-DRB1	3123	Crohn's disease of large bowel	C0156147	disease	Digestive System Diseases	Disease or Syndrome	77	1	0.31	no reported evidence	1	2	0	2005	2015
HLA-DRB1	3123	Crohn's disease of the ileum	C0267380	disease	Digestive System Diseases	Disease or Syndrome	54	0	0.3	no reported evidence		1	0	2015	2015
HLA-DQB1	3119	Duodenal Ulcer	C0013295	disease	Digestive System Diseases	Disease or Syndrome	70	29	0.01	no reported evidence		1	0	2009	2009
HLA-DQA1	3117	Duodenal Ulcer	C0013295	disease	Digestive System Diseases	Disease or Syndrome	70	29	0.01	no reported evidence	1	1	0	1996	1996
HLA-DRB1	3123	End Stage Liver Disease	C0745744	disease	Digestive System Diseases	Disease or Syndrome	37	0	0.03	no reported evidence	1	3	0	2001	2008
HLA-DQB1	3119	End Stage Liver Disease	C0745744	disease	Digestive System Diseases	Disease or Syndrome	37	0	0.01	no reported evidence	1	1	0	2001	2001
HLA-DRB1	3123	Enterocolitis	C0014356	disease	Digestive System Diseases	Disease or Syndrome	24	0	0.01	no reported evidence	1	1	0	1995	1995
HLA-DQB1	3119	Esophageal Achalasia	C0014848	disease	Digestive System Diseases	Disease or Syndrome	22	1	0.61	no reported evidence	1	1	0	2015	2015
HLA-DQA1	3117	Esophageal Achalasia	C0014848	disease	Digestive System Diseases	Disease or Syndrome	22	1	0.61	no reported evidence	1	1	0	2015	2015
GLIS3	169792	Exocrine pancreatic insufficiency	C0267963	disease	Digestive System Diseases	Disease or Syndrome	35	7	0.01	no reported evidence	0	1	0	2011	2011
TGFBR1	7046	Fibrosis, Liver	C0239946	disease	Digestive System Diseases	Disease or Syndrome	544	31	0.32	no reported evidence	1	3	0	2005	2017
GLIS3	169792	Fibrosis, Liver	C0239946	disease	Digestive System Diseases	Disease or Syndrome	544	31	0.1	no reported evidence		0	0
GSTT1	2952	Fibrosis, Liver	C0239946	disease	Digestive System Diseases	Disease or Syndrome	544	31	0.01	no reported evidence	1	1	0	2007	2007
HLA-DRB1	3123	Fibrosis, Liver	C0239946	disease	Digestive System Diseases	Disease or Syndrome	544	31	0.01	no reported evidence	1	1	0	1998	1998
SEMA6A	57556	Fibrosis, Liver	C0239946	disease	Digestive System Diseases	Disease or Syndrome	544	31	0.01	no reported evidence	1	1	0	2017	2017
HLA-DQA1	3117	Gastritis	C0017152	disease	Digestive System Diseases	Disease or Syndrome	180	4	0.01	no reported evidence	0	1	0	1998	1998
GSTT1	2952	Gastritis, Atrophic	C0017154	disease	Digestive System Diseases	Disease or Syndrome	126	32	0.02	no reported evidence	0.5	2	0	2005	2005
HLA-DRB1	3123	Gastritis, Atrophic	C0017154	disease	Digestive System Diseases	Disease or Syndrome	126	32	0.01	no reported evidence	1	1	0	2011	2011
HLA-DQA1	3117	Gastritis, Atrophic	C0017154	disease	Digestive System Diseases	Disease or Syndrome	126	32	0.01	no reported evidence	1	1	0	1998	1998
ABAT	18	Gastroesophageal reflux disease	C0017168	disease	Digestive System Diseases	Disease or Syndrome	245	13	0.31	no reported evidence	1	1	0	2011	2011
HLA-DRB1	3123	Gastroesophageal reflux disease	C0017168	disease	Digestive System Diseases	Disease or Syndrome	245	13	0.11	no reported evidence	1	1	0	2002	2002
HLA-DRB1	3123	Hepatitis	C0019158	disease	Digestive System Diseases	Disease or Syndrome	316	7	0.08	no reported evidence	0.857143	8	0	1998	2009
GSTT1	2952	Hepatitis	C0019158	disease	Digestive System Diseases	Disease or Syndrome	316	7	0.03	no reported evidence	0.5	3	0	2007	2011
HLA-DRB1	3123	Hepatitis, Chronic	C0019189	disease	Digestive System Diseases	Disease or Syndrome	182	8	0.01	no reported evidence	1	1	0	2013	2013
GLIS3	169792	Hypertension, Portal	C0020541	disease	Digestive System Diseases	Disease or Syndrome	100	1	0.1	no reported evidence		0	0
HLA-DRB1	3123	IIeocolitis	C0949272	disease	Digestive System Diseases	Disease or Syndrome	45	2	0.3	no reported evidence		1	0	2015	2015
HLA-DRB1	3123	Ileal Diseases	C0020875	group	Digestive System Diseases	Disease or Syndrome	16	6	0.01	no reported evidence	1	1	0	2004	2004
HLA-DQA1	3117	Inflammatory Bowel Diseases	C0021390	group	Digestive System Diseases	Disease or Syndrome	910	451	0.1	no reported evidence		1	2	2016	2016
HLA-DRB1	3123	Inflammatory Bowel Diseases	C0021390	group	Digestive System Diseases	Disease or Syndrome	910	451	0.09	no reported evidence	1	9	0	2000	2015
GSTT1	2952	Inflammatory Bowel Diseases	C0021390	group	Digestive System Diseases	Disease or Syndrome	910	451	0.05	no reported evidence	1	5	0	2007	2017
HLA-DQB1	3119	Inflammatory Bowel Diseases	C0021390	group	Digestive System Diseases	Disease or Syndrome	910	451	0.01	no reported evidence	1	1	0	2003	2003
HLA-DRB1	3123	Intrahepatic Cholestasis	C0008372	disease	Digestive System Diseases	Disease or Syndrome	34	3	0.01	no reported evidence		1	0	2008	2008
HLA-DQB1	3119	Intrahepatic Cholestasis	C0008372	disease	Digestive System Diseases	Disease or Syndrome	34	3	0.01	no reported evidence		1	0	2008	2008
HLA-DRB1	3123	Irritable Bowel Syndrome	C0022104	disease	Digestive System Diseases	Disease or Syndrome	166	36	0.01	no reported evidence	1	1	0	2000	2000
TGFBR1	7046	Liver Cirrhosis	C0023890	disease	Digestive System Diseases	Disease or Syndrome	682	71	0.3	no reported evidence		1	0	2017	2017
HLA-DRB1	3123	Liver Cirrhosis	C0023890	disease	Digestive System Diseases	Disease or Syndrome	682	71	0.07	no reported evidence	0.857143	7	0	2002	2016
GSTT1	2952	Liver Cirrhosis	C0023890	disease	Digestive System Diseases	Disease or Syndrome	682	71	0.02	no reported evidence	1	2	0	2004	2007
HLA-DQB1	3119	Liver Cirrhosis	C0023890	disease	Digestive System Diseases	Disease or Syndrome	682	71	0.01	no reported evidence	1	1	0	2001	2001
HLA-DQA1	3117	Liver Cirrhosis	C0023890	disease	Digestive System Diseases	Disease or Syndrome	682	71	0.01	no reported evidence	1	1	0	2014	2014
HLA-DRB1	3123	Liver diseases	C0023895	group	Digestive System Diseases	Disease or Syndrome	605	26	0.05	no reported evidence	0.8	5	0	1990	2008
TGFBR1	7046	Liver diseases	C0023895	group	Digestive System Diseases	Disease or Syndrome	605	26	0.01	no reported evidence	1	1	0	2005	2005
HLA-DQA1	3117	Liver diseases	C0023895	group	Digestive System Diseases	Disease or Syndrome	605	26	0.01	no reported evidence	1	1	0	1998	1998
HLA-DRB1	3123	Liver Failure	C0085605	disease	Digestive System Diseases	Disease or Syndrome	175	8	0.02	no reported evidence	1	2	0	1997	2015
GSTT1	2952	Liver Failure	C0085605	disease	Digestive System Diseases	Disease or Syndrome	175	8	0.01	no reported evidence	1	1	0	2007	2007
HLA-DQB1	3119	Megaesophagus	C0025164	disease	Digestive System Diseases	Disease or Syndrome	3	0	0.3	no reported evidence		1	0	2015	2015
HLA-DQA1	3117	Megaesophagus	C0025164	disease	Digestive System Diseases	Disease or Syndrome	3	0	0.3	no reported evidence		1	0	2015	2015
GSTT1	2952	Non-alcoholic Fatty Liver Disease	C0400966	disease	Digestive System Diseases	Disease or Syndrome	333	84	0.32	no reported evidence	1	3	0	2011	2013
SCARB1	949	Non-alcoholic Fatty Liver Disease	C0400966	disease	Digestive System Diseases	Disease or Syndrome	333	84	0.3	no reported evidence		1	0	2013	2013
SEMA6A	57556	Non-alcoholic Fatty Liver Disease	C0400966	disease	Digestive System Diseases	Disease or Syndrome	333	84	0.02	no reported evidence	1	2	0	2017	2017
IRS2	8660	Non-alcoholic Fatty Liver Disease	C0400966	disease	Digestive System Diseases	Disease or Syndrome	333	84	0.02	no reported evidence	0.5	2	0	2008	2012
GSTT1	2952	Nonalcoholic Steatohepatitis	C3241937	disease	Digestive System Diseases	Disease or Syndrome	208	11	0.3	no reported evidence		1	0	2013	2013
SCARB1	949	Nonalcoholic Steatohepatitis	C3241937	disease	Digestive System Diseases	Disease or Syndrome	208	11	0.3	no reported evidence		1	0	2013	2013
IRS2	8660	Nonalcoholic Steatohepatitis	C3241937	disease	Digestive System Diseases	Disease or Syndrome	208	11	0.01	no reported evidence	1	1	0	2011	2011
HLA-DRB1	3123	Pancreatitis	C0030305	disease	Digestive System Diseases	Disease or Syndrome	268	38	0.32	no reported evidence	1	2	0	2007	2014
HLA-DQA1	3117	Pancreatitis	C0030305	disease	Digestive System Diseases	Disease or Syndrome	268	38	0.31	no reported evidence	1	1	0	2014	2014
GSTT1	2952	Pancreatitis	C0030305	disease	Digestive System Diseases	Disease or Syndrome	268	38	0.02	no reported evidence	1	2	0	2004	2005
HLA-DQB1	3119	Pancreatitis	C0030305	disease	Digestive System Diseases	Disease or Syndrome	268	38	0.01	no reported evidence		1	0	2008	2008
GSTT1	2952	Pancreatitis, Chronic	C0149521	disease	Digestive System Diseases	Disease or Syndrome	301	40	0.02	no reported evidence	1	2	0	2002	2005
HLA-DRB1	3123	Pancreatitis, Chronic	C0149521	disease	Digestive System Diseases	Disease or Syndrome	301	40	0.01	no reported evidence	1	1	0	2004	2004
RPS6KB1	6198	Primary biliary cirrhosis	C0008312	disease	Digestive System Diseases	Disease or Syndrome	328	108	0.2	no reported evidence		1	0	2005	2005
HLA-DRB1	3123	Primary biliary cirrhosis	C0008312	disease	Digestive System Diseases	Disease or Syndrome	328	108	0.1	no reported evidence	0.928571	14	0	1990	2016
HLA-DQB1	3119	Primary biliary cirrhosis	C0008312	disease	Digestive System Diseases	Disease or Syndrome	328	108	0.02	no reported evidence	1	2	0	2009	2014
HLA-DRB1	3123	Primary sclerosing cholangitis	C0566602	disease	Digestive System Diseases	Disease or Syndrome	129	12	0.1	no reported evidence	0.928571	14	0	1992	2015
GSTT1	2952	Primary sclerosing cholangitis	C0566602	disease	Digestive System Diseases	Disease or Syndrome	129	12	0.01	no reported evidence	1	1	0	2008	2008
HLA-DRB1	3123	Proctitis	C0033246	disease	Digestive System Diseases	Disease or Syndrome	5	1	0.01	no reported evidence	1	1	0	1994	1994
HLA-DRB1	3123	Regional enteritis	C0678202	disease	Digestive System Diseases	Disease or Syndrome	45	8	0.3	no reported evidence		1	0	2015	2015
IRS2	8660	Steatohepatitis	C2711227	disease	Digestive System Diseases	Disease or Syndrome	568	41	0.01	no reported evidence	1	1	0	2014	2014
HLA-DRB1	3123	Ulcerative Colitis	C0009324	disease	Digestive System Diseases	Disease or Syndrome	914	696	0.4	no reported evidence	0.883721	43	0	1993	2015
RPS6KB1	6198	Ulcerative Colitis	C0009324	disease	Digestive System Diseases	Disease or Syndrome	914	696	0.1	no reported evidence		1	1	2017	2017
GSTT1	2952	Ulcerative Colitis	C0009324	disease	Digestive System Diseases	Disease or Syndrome	914	696	0.02	no reported evidence	1	2	0	1996	2011
HLA-DQB1	3119	Ulcerative Colitis	C0009324	disease	Digestive System Diseases	Disease or Syndrome	914	696	0.02	no reported evidence	1	2	0	2003	2009
ANKRD27	84079	Eosinophilic esophagitis	C0341106	disease	Digestive System Diseases; Hemic and Lymphatic Diseases; Immune System Diseases	Disease or Syndrome	79	29	0.1	no reported evidence		1	1	2015	2015
HLA-DQA1	3117	Hepatitis, Autoimmune	C0241910	disease	Digestive System Diseases; Immune System Diseases	Disease or Syndrome	128	8	0.11	no reported evidence		2	1	2007	2014
HLA-DRB1	3123	Hepatitis, Autoimmune	C0241910	disease	Digestive System Diseases; Immune System Diseases	Disease or Syndrome	128	8	0.1	no reported evidence	0.970588	35	0	1992	2017
HLA-DQB1	3119	Hepatitis, Autoimmune	C0241910	disease	Digestive System Diseases; Immune System Diseases	Disease or Syndrome	128	8	0.02	no reported evidence	1	2	0	2005	2007
GSTT1	2952	Hepatitis, Autoimmune	C0241910	disease	Digestive System Diseases; Immune System Diseases	Disease or Syndrome	128	8	0.01	no reported evidence		1	0	2006	2006
SEMA6A	57556	Barrett Esophagus	C0004763	disease	Digestive System Diseases; Neoplasms	Disease or Syndrome	322	40	0.01	no reported evidence	1	1	0	2014	2014
HLA-DQA1	3117	Celiac Disease	C0007570	disease	Digestive System Diseases; Nutritional and Metabolic Diseases	Disease or Syndrome	311	176	0.5	no reported evidence	1	35	2	1989	2016
HLA-DQB1	3119	Celiac Disease	C0007570	disease	Digestive System Diseases; Nutritional and Metabolic Diseases	Disease or Syndrome	311	176	0.4	no reported evidence	0.956522	28	0	1991	2015
HLA-DRB1	3123	Celiac Disease	C0007570	disease	Digestive System Diseases; Nutritional and Metabolic Diseases	Disease or Syndrome	311	176	0.08	no reported evidence	0.875	8	0	1989	2018
HLA-DRB1	3123	Deglutition Disorders	C0011168	group	Digestive System Diseases; Otorhinolaryngologic Diseases	Disease or Syndrome	190	4	0.1	no reported evidence		0	0
HLA-DRB1	3123	Amebic colitis	C0013370	disease	Digestive System Diseases; Parasitic Diseases	Disease or Syndrome	19	1	0.01	no reported evidence	0	1	0	2004	2004
HLA-DRB1	3123	Indian childhood cirrhosis	C0268074	disease	Digestive System Diseases; Respiratory Tract Diseases	Disease or Syndrome	25	7	0.01	no reported evidence	1	1	0	2008	2008
GSTT1	2952	Alcoholic Liver Diseases	C0023896	group	Digestive System Diseases; Substance-Related Disorders	Disease or Syndrome	84	5	0.01	no reported evidence	1	1	0	2005	2005
GSTT1	2952	Chemical and Drug Induced Liver Injury	C4277682	disease	Digestive System Diseases; Substance-Related Disorders	Disease or Syndrome	324	0	0.3	no reported evidence		3	0	2008	2015
HLA-DRB1	3123	Chemical and Drug Induced Liver Injury	C4277682	disease	Digestive System Diseases; Substance-Related Disorders	Disease or Syndrome	324	0	0.3	no reported evidence		1	0	2011	2011
TGFBR1	7046	Chemical and Drug Induced Liver Injury	C4277682	disease	Digestive System Diseases; Substance-Related Disorders	Disease or Syndrome	324	0	0.3	no reported evidence		1	0	2017	2017
HLA-DQB1	3119	Chemical and Drug Induced Liver Injury	C4277682	disease	Digestive System Diseases; Substance-Related Disorders	Disease or Syndrome	324	0	0.3	no reported evidence		1	0	2011	2011
GSTT1	2952	Chemically-Induced Liver Toxicity	C4279912	disease	Digestive System Diseases; Substance-Related Disorders	Disease or Syndrome	324	0	0.3	no reported evidence		3	0	2008	2015
HLA-DRB1	3123	Chemically-Induced Liver Toxicity	C4279912	disease	Digestive System Diseases; Substance-Related Disorders	Disease or Syndrome	324	0	0.3	no reported evidence		1	0	2011	2011
TGFBR1	7046	Chemically-Induced Liver Toxicity	C4279912	disease	Digestive System Diseases; Substance-Related Disorders	Disease or Syndrome	324	0	0.3	no reported evidence		1	0	2017	2017
HLA-DQB1	3119	Chemically-Induced Liver Toxicity	C4279912	disease	Digestive System Diseases; Substance-Related Disorders	Disease or Syndrome	324	0	0.3	no reported evidence		1	0	2011	2011
GSTT1	2952	Drug-Induced Acute Liver Injury	C3658290	disease	Digestive System Diseases; Substance-Related Disorders	Disease or Syndrome	324	0	0.3	no reported evidence		3	0	2008	2015
HLA-DRB1	3123	Drug-Induced Acute Liver Injury	C3658290	disease	Digestive System Diseases; Substance-Related Disorders	Disease or Syndrome	324	0	0.3	no reported evidence		1	0	2011	2011
TGFBR1	7046	Drug-Induced Acute Liver Injury	C3658290	disease	Digestive System Diseases; Substance-Related Disorders	Disease or Syndrome	324	0	0.3	no reported evidence		1	0	2017	2017
HLA-DQB1	3119	Drug-Induced Acute Liver Injury	C3658290	disease	Digestive System Diseases; Substance-Related Disorders	Disease or Syndrome	324	0	0.3	no reported evidence		1	0	2011	2011
HLA-DQB1	3119	Drug-Induced Liver Disease	C0860207	disease	Digestive System Diseases; Substance-Related Disorders	Disease or Syndrome	376	45	0.4	no reported evidence		1	1	2011	2011
HLA-DRB1	3123	Drug-Induced Liver Disease	C0860207	disease	Digestive System Diseases; Substance-Related Disorders	Disease or Syndrome	376	45	0.34	no reported evidence	1	4	0	2011	2016
GSTT1	2952	Drug-Induced Liver Disease	C0860207	disease	Digestive System Diseases; Substance-Related Disorders	Disease or Syndrome	376	45	0.32	no reported evidence	1	4	0	2008	2015
TGFBR1	7046	Drug-Induced Liver Disease	C0860207	disease	Digestive System Diseases; Substance-Related Disorders	Disease or Syndrome	376	45	0.3	no reported evidence		1	0	2017	2017
HLA-DQA1	3117	Drug-Induced Liver Disease	C0860207	disease	Digestive System Diseases; Substance-Related Disorders	Disease or Syndrome	376	45	0.01	no reported evidence	1	1	0	2016	2016
GSTT1	2952	Hepatitis, Drug-Induced	C1262760	disease	Digestive System Diseases; Substance-Related Disorders	Disease or Syndrome	328	0	0.3	no reported evidence		3	0	2008	2015
HLA-DRB1	3123	Hepatitis, Drug-Induced	C1262760	disease	Digestive System Diseases; Substance-Related Disorders	Disease or Syndrome	328	0	0.3	no reported evidence		1	0	2011	2011
TGFBR1	7046	Hepatitis, Drug-Induced	C1262760	disease	Digestive System Diseases; Substance-Related Disorders	Disease or Syndrome	328	0	0.3	no reported evidence		1	0	2017	2017
HLA-DQB1	3119	Hepatitis, Drug-Induced	C1262760	disease	Digestive System Diseases; Substance-Related Disorders	Disease or Syndrome	328	0	0.3	no reported evidence		1	0	2011	2011
GSTT1	2952	Liver Cirrhosis, Alcoholic	C0023891	disease	Digestive System Diseases; Substance-Related Disorders	Disease or Syndrome	92	11	0.01	no reported evidence	1	1	0	2009	2009
GSTT1	2952	Pancreatitis, Alcoholic	C0376670	disease	Digestive System Diseases; Substance-Related Disorders	Disease or Syndrome	40	91	0.01	no reported evidence	1	1	0	2010	2010
HLA-DRB1	3123	Hepatitis A	C0019159	disease	Digestive System Diseases; Virus Diseases	Disease or Syndrome	260	8	0.08	no reported evidence	0.875	8	0	1998	2009
GSTT1	2952	Hepatitis A	C0019159	disease	Digestive System Diseases; Virus Diseases	Disease or Syndrome	260	8	0.02	no reported evidence	0.5	2	0	2009	2011
HLA-DPA1	3113	Hepatitis B	C0019163	disease	Digestive System Diseases; Virus Diseases	Disease or Syndrome	838	192	0.18	no reported evidence	1	12	13	2009	2015
HLA-DRB1	3123	Hepatitis B	C0019163	disease	Digestive System Diseases; Virus Diseases	Disease or Syndrome	838	192	0.1	no reported evidence	0.944444	21	0	1995	2016
GSTT1	2952	Hepatitis B	C0019163	disease	Digestive System Diseases; Virus Diseases	Disease or Syndrome	838	192	0.02	no reported evidence	0.5	2	0	2002	2005
SEMA6A	57556	Hepatitis B	C0019163	disease	Digestive System Diseases; Virus Diseases	Disease or Syndrome	838	192	0.01	no reported evidence	1	1	0	2015	2015
HLA-DPA1	3113	Hepatitis B, Chronic	C0524909	disease	Digestive System Diseases; Virus Diseases	Disease or Syndrome	237	209	0.34	no reported evidence	1	4	42	2009	2014
HLA-DRB1	3123	Hepatitis B, Chronic	C0524909	disease	Digestive System Diseases; Virus Diseases	Disease or Syndrome	237	209	0.1	no reported evidence	1	10	0	1997	2015
HLA-DQA1	3117	Hepatitis B, Chronic	C0524909	disease	Digestive System Diseases; Virus Diseases	Disease or Syndrome	237	209	0.02	no reported evidence	1	2	0	2003	2004
HLA-DQB1	3119	Hepatitis B, Chronic	C0524909	disease	Digestive System Diseases; Virus Diseases	Disease or Syndrome	237	209	0.01	no reported evidence	1	1	1	2003	2003
SCARB1	949	Hepatitis C	C0019196	disease	Digestive System Diseases; Virus Diseases	Disease or Syndrome	782	89	0.37	no reported evidence	1	8	0	2003	2018
HLA-DRB1	3123	Hepatitis C	C0019196	disease	Digestive System Diseases; Virus Diseases	Disease or Syndrome	782	89	0.1	no reported evidence	0.96	25	0	1997	2012
HLA-DQB1	3119	Hepatitis C	C0019196	disease	Digestive System Diseases; Virus Diseases	Disease or Syndrome	782	89	0.04	no reported evidence	1	4	0	2000	2014
HLA-DQA1	3117	Hepatitis C	C0019196	disease	Digestive System Diseases; Virus Diseases	Disease or Syndrome	782	89	0.03	no reported evidence	1	3	0	1998	2018
SEMA6A	57556	Hepatitis C	C0019196	disease	Digestive System Diseases; Virus Diseases	Disease or Syndrome	782	89	0.02	no reported evidence	1	2	0	2012	2015
GSTT1	2952	Hepatitis C	C0019196	disease	Digestive System Diseases; Virus Diseases	Disease or Syndrome	782	89	0.01	no reported evidence	1	1	0	2007	2007
HLA-DRB1	3123	Hepatitis C, Chronic	C0524910	disease	Digestive System Diseases; Virus Diseases	Disease or Syndrome	385	64	0.07	no reported evidence	0.857143	7	0	1997	2009
HLA-DQB1	3119	Hepatitis C, Chronic	C0524910	disease	Digestive System Diseases; Virus Diseases	Disease or Syndrome	385	64	0.02	no reported evidence	1	2	0	2009	2014
HLA-DQA1	3117	Hepatitis C, Chronic	C0524910	disease	Digestive System Diseases; Virus Diseases	Disease or Syndrome	385	64	0.01	no reported evidence	1	1	0	2009	2009
SCARB1	949	Hepatitis C, Chronic	C0524910	disease	Digestive System Diseases; Virus Diseases	Disease or Syndrome	385	64	0.01	no reported evidence	1	1	1	2017	2017
SEMA6A	57556	Conn Syndrome	C1384514	disease	Endocrine System Diseases	Disease or Syndrome	58	12	0.01	no reported evidence	1	1	0	2016	2016
HLA-DRB1	3123	Hashimoto Disease	C0677607	disease	Endocrine System Diseases	Disease or Syndrome	185	44	0.07	no reported evidence	0.833333	7	1	1997	2014
HLA-DQB1	3119	Hashimoto Disease	C0677607	disease	Endocrine System Diseases	Disease or Syndrome	185	44	0.02	no reported evidence	1	2	0	1993	2004
SCARB1	949	Hashimoto Disease	C0677607	disease	Endocrine System Diseases	Disease or Syndrome	185	44	0.01	no reported evidence	1	1	0	2014	2014
HLA-DRB1	3123	Hyperthyroidism	C0020550	disease	Endocrine System Diseases	Disease or Syndrome	123	9	0.01	no reported evidence	1	1	1	2013	2013
HLA-DRB1	3123	Hypothyroidism	C0020676	disease	Endocrine System Diseases	Disease or Syndrome	267	83	0.01	no reported evidence		1	0	2007	2007
HLA-DQB1	3119	Hypothyroidism	C0020676	disease	Endocrine System Diseases	Disease or Syndrome	267	83	0.01	no reported evidence		1	0	2007	2007
HLA-DRB1	3123	Idiopathic Hypoparathyroidism	C0342342	disease	Endocrine System Diseases	Disease or Syndrome	9	1	0.01	no reported evidence	1	1	0	2004	2004
HLA-DRB1	3123	Thyroid Diseases	C0040128	group	Endocrine System Diseases	Disease or Syndrome	139	7	0.02	no reported evidence	1	2	0	1993	2011
GLIS3	169792	Thyroid Diseases	C0040128	group	Endocrine System Diseases	Disease or Syndrome	139	7	0.01	no reported evidence	1	1	0	2018	2018
HLA-DRB1	3123	Thyroiditis	C0040147	disease	Endocrine System Diseases	Disease or Syndrome	43	1	0.01	no reported evidence	1	1	0	1997	1997
HLA-DRB1	3123	Graves Disease	C0018213	disease	Endocrine System Diseases; Eye Diseases; Immune System Diseases	Disease or Syndrome	334	213	0.1	no reported evidence	1	28	1	1993	2015
HLA-DQA1	3117	Graves Disease	C0018213	disease	Endocrine System Diseases; Eye Diseases; Immune System Diseases	Disease or Syndrome	334	213	0.07	no reported evidence	1	7	0	1994	2008
HLA-DQB1	3119	Graves Disease	C0018213	disease	Endocrine System Diseases; Eye Diseases; Immune System Diseases	Disease or Syndrome	334	213	0.05	no reported evidence	1	5	0	1990	2008
TGFBR3	7049	Ovarian Failure, Premature	C0085215	disease	Endocrine System Diseases; Female Urogenital Diseases and Pregnancy Complications	Disease or Syndrome	174	68	0.03	no reported evidence	1	3	1	2006	2012
HLA-DRB1	3123	Ovarian Failure, Premature	C0085215	disease	Endocrine System Diseases; Female Urogenital Diseases and Pregnancy Complications	Disease or Syndrome	174	68	0.01	no reported evidence	1	1	0	1999	1999
HLA-DRB1	3123	Diabetic Nephropathy	C0011881	disease	Endocrine System Diseases; Female Urogenital Diseases and Pregnancy Complications; Male Urogenital Diseases	Disease or Syndrome	560	110	0.01	no reported evidence	1	1	0	2008	2008
TGFBR1	7046	Diabetic Nephropathy	C0011881	disease	Endocrine System Diseases; Female Urogenital Diseases and Pregnancy Complications; Male Urogenital Diseases	Disease or Syndrome	560	110	0.01	no reported evidence		1	0	2007	2007
SEMA6A	57556	Diabetic Nephropathy	C0011881	disease	Endocrine System Diseases; Female Urogenital Diseases and Pregnancy Complications; Male Urogenital Diseases	Disease or Syndrome	560	110	0.01	no reported evidence	1	1	0	2016	2016
IRS2	8660	Diabetic Nephropathy	C0011881	disease	Endocrine System Diseases; Female Urogenital Diseases and Pregnancy Complications; Male Urogenital Diseases	Disease or Syndrome	560	110	0.01	no reported evidence	1	1	0	2013	2013
IRS2	8660	Polycystic Ovary Syndrome	C0032460	disease	Endocrine System Diseases; Female Urogenital Diseases and Pregnancy Complications; Neoplasms	Disease or Syndrome	525	181	0.09	no reported evidence	1	9	1	2001	2015
GSTT1	2952	Polycystic Ovary Syndrome	C0032460	disease	Endocrine System Diseases; Female Urogenital Diseases and Pregnancy Complications; Neoplasms	Disease or Syndrome	525	181	0.01	no reported evidence	1	1	0	2005	2005
HLA-DRB1	3123	Polycystic Ovary Syndrome	C0032460	disease	Endocrine System Diseases; Female Urogenital Diseases and Pregnancy Complications; Neoplasms	Disease or Syndrome	525	181	0.01	no reported evidence	1	1	0	2006	2006
HLA-DRB1	3123	Addison Disease	C0001403	disease	Endocrine System Diseases; Immune System Diseases	Disease or Syndrome	65	8	0.07	no reported evidence	1	7	0	1999	2014
HLA-DQB1	3119	Addison Disease	C0001403	disease	Endocrine System Diseases; Immune System Diseases	Disease or Syndrome	65	8	0.02	no reported evidence	1	2	0	2002	2011
GSTT1	2952	Addison Disease	C0001403	disease	Endocrine System Diseases; Immune System Diseases	Disease or Syndrome	65	8	0.01	no reported evidence	1	1	0	2008	2008
HLA-DQA1	3117	Addison Disease	C0001403	disease	Endocrine System Diseases; Immune System Diseases	Disease or Syndrome	65	8	0.01	no reported evidence	1	1	0	2001	2001
HLA-DRB1	3123	Autoimmune Syndrome Type II, Polyglandular	C0085860	disease	Endocrine System Diseases; Immune System Diseases	Disease or Syndrome	5	0	0.01	no reported evidence	1	1	0	2013	2013
HLA-DRB1	3123	Autoimmune thyroiditis	C0920350	disease	Endocrine System Diseases; Immune System Diseases	Disease or Syndrome	59	6	0.04	no reported evidence	1	4	0	1997	2012
HLA-DQB1	3119	Autoimmune thyroiditis	C0920350	disease	Endocrine System Diseases; Immune System Diseases	Disease or Syndrome	59	6	0.01	no reported evidence	1	1	0	1993	1993
HLA-DRB1	3123	Polyendocrinopathies, Autoimmune	C0085409	group	Endocrine System Diseases; Immune System Diseases	Disease or Syndrome	78	7	0.04	no reported evidence	1	4	0	2001	2014
HLA-DRB1	3123	Polyglandular Type I Autoimmune Syndrome	C0085859	disease	Endocrine System Diseases; Immune System Diseases	Disease or Syndrome	39	51	0.01	no reported evidence	0	1	0	1996	1996
HLA-DRB1	3123	Brittle diabetes	C0342302	disease	Endocrine System Diseases; Immune System Diseases; Nutritional and Metabolic Diseases	Disease or Syndrome	43	0	0.3	no reported evidence		1	0	2015	2015
HLA-DQB1	3119	Brittle diabetes	C0342302	disease	Endocrine System Diseases; Immune System Diseases; Nutritional and Metabolic Diseases	Disease or Syndrome	43	0	0.3	no reported evidence		1	0	2015	2015
HLA-DQA1	3117	Brittle diabetes	C0342302	disease	Endocrine System Diseases; Immune System Diseases; Nutritional and Metabolic Diseases	Disease or Syndrome	43	0	0.3	no reported evidence		1	0	2015	2015
GLIS3	169792	Brittle diabetes	C0342302	disease	Endocrine System Diseases; Immune System Diseases; Nutritional and Metabolic Diseases	Disease or Syndrome	43	0	0.3	no reported evidence		1	0	2010	2010
HLA-DQA1	3117	Diabetes Mellitus, Insulin-Dependent	C0011854	disease	Endocrine System Diseases; Immune System Diseases; Nutritional and Metabolic Diseases	Disease or Syndrome	955	775	0.5	no reported evidence	0.890625	70	3	1989	2018
GLIS3	169792	Diabetes Mellitus, Insulin-Dependent	C0011854	disease	Endocrine System Diseases; Immune System Diseases; Nutritional and Metabolic Diseases	Disease or Syndrome	955	775	0.42	no reported evidence	1	5	3	2010	2018
HLA-DRB1	3123	Diabetes Mellitus, Insulin-Dependent	C0011854	disease	Endocrine System Diseases; Immune System Diseases; Nutritional and Metabolic Diseases	Disease or Syndrome	955	775	0.4	no reported evidence	0.92	251	1	1988	2018
HLA-DQB1	3119	Diabetes Mellitus, Insulin-Dependent	C0011854	disease	Endocrine System Diseases; Immune System Diseases; Nutritional and Metabolic Diseases	Disease or Syndrome	955	775	0.4	no reported evidence	0.935065	158	2	1990	2018
GSTT1	2952	Diabetes Mellitus, Insulin-Dependent	C0011854	disease	Endocrine System Diseases; Immune System Diseases; Nutritional and Metabolic Diseases	Disease or Syndrome	955	775	0.21	no reported evidence	1	2	0	2008	2013
HLA-DPA1	3113	Diabetes Mellitus, Insulin-Dependent	C0011854	disease	Endocrine System Diseases; Immune System Diseases; Nutritional and Metabolic Diseases	Disease or Syndrome	955	775	0.12	no reported evidence	1	3	1	1995	2010
SEMA6A	57556	Diabetes Mellitus, Insulin-Dependent	C0011854	disease	Endocrine System Diseases; Immune System Diseases; Nutritional and Metabolic Diseases	Disease or Syndrome	955	775	0.01	no reported evidence	1	1	0	2012	2012
HLA-DQB1	3119	DIABETES MELLITUS, INSULIN-DEPENDENT, 4	C1838261	disease	Endocrine System Diseases; Immune System Diseases; Nutritional and Metabolic Diseases	Disease or Syndrome	5	0	0.01	no reported evidence	1	1	0	1995	1995
HLA-DRB1	3123	Diabetes Mellitus, Ketosis-Prone	C3837958	disease	Endocrine System Diseases; Immune System Diseases; Nutritional and Metabolic Diseases	Disease or Syndrome	45	1	0.3	no reported evidence		1	0	2015	2015
HLA-DQB1	3119	Diabetes Mellitus, Ketosis-Prone	C3837958	disease	Endocrine System Diseases; Immune System Diseases; Nutritional and Metabolic Diseases	Disease or Syndrome	45	1	0.3	no reported evidence		1	0	2015	2015
HLA-DQA1	3117	Diabetes Mellitus, Ketosis-Prone	C3837958	disease	Endocrine System Diseases; Immune System Diseases; Nutritional and Metabolic Diseases	Disease or Syndrome	45	1	0.3	no reported evidence		1	0	2015	2015
GLIS3	169792	Diabetes Mellitus, Ketosis-Prone	C3837958	disease	Endocrine System Diseases; Immune System Diseases; Nutritional and Metabolic Diseases	Disease or Syndrome	45	1	0.3	no reported evidence		1	0	2010	2010
HLA-DRB1	3123	Diabetes, Autoimmune	C0205734	disease	Endocrine System Diseases; Immune System Diseases; Nutritional and Metabolic Diseases	Disease or Syndrome	110	3	0.34	no reported evidence	1	5	0	1999	2015
HLA-DQB1	3119	Diabetes, Autoimmune	C0205734	disease	Endocrine System Diseases; Immune System Diseases; Nutritional and Metabolic Diseases	Disease or Syndrome	110	3	0.32	no reported evidence	0.5	3	0	2003	2015
HLA-DQA1	3117	Diabetes, Autoimmune	C0205734	disease	Endocrine System Diseases; Immune System Diseases; Nutritional and Metabolic Diseases	Disease or Syndrome	110	3	0.3	no reported evidence		1	0	2015	2015
GLIS3	169792	Diabetes, Autoimmune	C0205734	disease	Endocrine System Diseases; Immune System Diseases; Nutritional and Metabolic Diseases	Disease or Syndrome	110	3	0.3	no reported evidence		1	0	2010	2010
GSTT1	2952	Diabetic Neuropathies	C0011882	group	Endocrine System Diseases; Nervous System Diseases	Disease or Syndrome	85	4	0.01	no reported evidence	1	1	0	2006	2006
HLA-DRB1	3123	Diabetes Mellitus	C0011849	group	Endocrine System Diseases; Nutritional and Metabolic Diseases	Disease or Syndrome	1506	440	0.2	no reported evidence	0.973684	39	0	1992	2015
HLA-DQB1	3119	Diabetes Mellitus	C0011849	group	Endocrine System Diseases; Nutritional and Metabolic Diseases	Disease or Syndrome	1506	440	0.2	no reported evidence	0.9	42	0	1991	2016
GLIS3	169792	Diabetes Mellitus	C0011849	group	Endocrine System Diseases; Nutritional and Metabolic Diseases	Disease or Syndrome	1506	440	0.14	no reported evidence	1	4	0	2009	2018
IRS2	8660	Diabetes Mellitus	C0011849	group	Endocrine System Diseases; Nutritional and Metabolic Diseases	Disease or Syndrome	1506	440	0.1	no reported evidence	0.933333	15	1	2000	2013
HLA-DQA1	3117	Diabetes Mellitus	C0011849	group	Endocrine System Diseases; Nutritional and Metabolic Diseases	Disease or Syndrome	1506	440	0.1	no reported evidence	1	10	0	1994	2015
GSTT1	2952	Diabetes Mellitus	C0011849	group	Endocrine System Diseases; Nutritional and Metabolic Diseases	Disease or Syndrome	1506	440	0.04	no reported evidence	1	4	0	2006	2008
ZBTB7C	201501	Diabetes Mellitus	C0011849	group	Endocrine System Diseases; Nutritional and Metabolic Diseases	Disease or Syndrome	1506	440	0.02	no reported evidence	1	2	0	2003	2006
TGFBR1	7046	Diabetes Mellitus	C0011849	group	Endocrine System Diseases; Nutritional and Metabolic Diseases	Disease or Syndrome	1506	440	0.01	no reported evidence	0	1	0	2011	2011
SEMA6A	57556	Diabetes Mellitus	C0011849	group	Endocrine System Diseases; Nutritional and Metabolic Diseases	Disease or Syndrome	1506	440	0.01	no reported evidence	1	1	0	2014	2014
SCARB1	949	Diabetes Mellitus	C0011849	group	Endocrine System Diseases; Nutritional and Metabolic Diseases	Disease or Syndrome	1506	440	0.01	no reported evidence	1	1	0	2007	2007
IRS2	8660	Diabetes Mellitus, Non-Insulin-Dependent	C0011860	disease	Endocrine System Diseases; Nutritional and Metabolic Diseases	Disease or Syndrome	1671	1522	0.6	no reported evidence	0.96	34	2	1998	2016
GLIS3	169792	Diabetes Mellitus, Non-Insulin-Dependent	C0011860	disease	Endocrine System Diseases; Nutritional and Metabolic Diseases	Disease or Syndrome	1671	1522	0.48	no reported evidence	1	16	6	2011	2018
TGFBR3	7049	Diabetes Mellitus, Non-Insulin-Dependent	C0011860	disease	Endocrine System Diseases; Nutritional and Metabolic Diseases	Disease or Syndrome	1671	1522	0.1	no reported evidence		1	1	2018	2018
HLA-DRB1	3123	Diabetes Mellitus, Non-Insulin-Dependent	C0011860	disease	Endocrine System Diseases; Nutritional and Metabolic Diseases	Disease or Syndrome	1671	1522	0.1	no reported evidence	0.9	12	0	1998	2016
HLA-DQB1	3119	Diabetes Mellitus, Non-Insulin-Dependent	C0011860	disease	Endocrine System Diseases; Nutritional and Metabolic Diseases	Disease or Syndrome	1671	1522	0.09	no reported evidence	1	9	1	1997	2013
ZBTB7C	201501	Diabetes Mellitus, Non-Insulin-Dependent	C0011860	disease	Endocrine System Diseases; Nutritional and Metabolic Diseases	Disease or Syndrome	1671	1522	0.08	no reported evidence	0.875	8	0	2003	2009
GSTT1	2952	Diabetes Mellitus, Non-Insulin-Dependent	C0011860	disease	Endocrine System Diseases; Nutritional and Metabolic Diseases	Disease or Syndrome	1671	1522	0.05	no reported evidence	1	5	0	2006	2014
SCARB1	949	Diabetes Mellitus, Non-Insulin-Dependent	C0011860	disease	Endocrine System Diseases; Nutritional and Metabolic Diseases	Disease or Syndrome	1671	1522	0.03	no reported evidence	1	3	0	2003	2009
RPS6KB1	6198	Diabetes Mellitus, Non-Insulin-Dependent	C0011860	disease	Endocrine System Diseases; Nutritional and Metabolic Diseases	Disease or Syndrome	1671	1522	0.02	no reported evidence	1	2	0	2011	2013
HLA-DQA1	3117	Diabetes Mellitus, Non-Insulin-Dependent	C0011860	disease	Endocrine System Diseases; Nutritional and Metabolic Diseases	Disease or Syndrome	1671	1522	0.02	no reported evidence	0.5	2	0	1996	1997
HLA-DRB1	3123	Diabetic Ketoacidosis	C0011880	disease	Endocrine System Diseases; Nutritional and Metabolic Diseases	Disease or Syndrome	20	0	0.01	no reported evidence	1	1	0	2013	2013
TGFBR1	7046	Age related macular degeneration	C0242383	disease	Eye Diseases	Disease or Syndrome	381	551	0.1	no reported evidence		1	1	2013	2013
SCARB1	949	Age related macular degeneration	C0242383	disease	Eye Diseases	Disease or Syndrome	381	551	0.04	no reported evidence	0.75	4	1	2010	2017
GSTT1	2952	Age related macular degeneration	C0242383	disease	Eye Diseases	Disease or Syndrome	381	551	0.02	no reported evidence	1	2	0	2006	2013
GALNS	2588	Age related macular degeneration	C0242383	disease	Eye Diseases	Disease or Syndrome	381	551	0.02	no reported evidence	1	2	0	2008	2012
HLA-DRB1	3123	Age related macular degeneration	C0242383	disease	Eye Diseases	Disease or Syndrome	381	551	0.01	no reported evidence	1	1	0	2005	2005
GLIS3	169792	Angle Closure Glaucoma	C0017605	disease	Eye Diseases	Disease or Syndrome	33	11	0.4	no reported evidence		1	1	2016	2016
VSX2	338917	Angle Closure Glaucoma	C0017605	disease	Eye Diseases	Disease or Syndrome	33	11	0.01	no reported evidence		1	0	2008	2008
HLA-DRB1	3123	Anterior uveitis	C0042165	disease	Eye Diseases	Disease or Syndrome	26	6	0.02	no reported evidence	1	2	0	1999	2011
HLA-DRB1	3123	Birdshot chorioretinopathy	C1853959	disease	Eye Diseases	Disease or Syndrome	7	2	0.01	no reported evidence	1	1	0	2016	2016
HLA-DRB1	3123	Disorder of eye	C0015397	group	Eye Diseases	Disease or Syndrome	130	8	0.04	no reported evidence	0.75	4	0	1992	2000
GSTT1	2952	Disorder of eye	C0015397	group	Eye Diseases	Disease or Syndrome	130	8	0.01	no reported evidence	1	1	0	2000	2000
HLA-DQB1	3119	Disorder of eye	C0015397	group	Eye Diseases	Disease or Syndrome	130	8	0.01	no reported evidence	1	1	0	1992	1992
HLA-DQA1	3117	Disorder of eye	C0015397	group	Eye Diseases	Disease or Syndrome	130	8	0.01	no reported evidence	1	1	0	1992	1992
GSTT1	2952	Glaucoma	C0017601	disease	Eye Diseases	Disease or Syndrome	380	209	0.04	no reported evidence	1	4	0	2000	2017
TGFBR3	7049	Glaucoma	C0017601	disease	Eye Diseases	Disease or Syndrome	380	209	0.01	no reported evidence	1	1	0	2011	2011
HLA-DRB1	3123	Glaucoma	C0017601	disease	Eye Diseases	Disease or Syndrome	380	209	0.01	no reported evidence	1	1	0	1999	1999
TGFBR1	7046	Glaucoma	C0017601	disease	Eye Diseases	Disease or Syndrome	380	209	0.01	no reported evidence	1	1	0	2009	2009
HLA-DQB1	3119	Glaucoma	C0017601	disease	Eye Diseases	Disease or Syndrome	380	209	0.01	no reported evidence	1	1	0	1999	1999
GSTT1	2952	Glaucoma, Open-Angle	C0017612	disease	Eye Diseases	Disease or Syndrome	69	37	0.01	no reported evidence		1	0	2007	2007
TGFBR3	7049	Glaucoma, Primary Open Angle	C0339573	disease	Eye Diseases	Disease or Syndrome	146	105	0.02	no reported evidence	1	2	0	2016	2016
GSTT1	2952	Glaucoma, Primary Open Angle	C0339573	disease	Eye Diseases	Disease or Syndrome	146	105	0.02	no reported evidence	0.5	2	0	2007	2013
HLA-DRB1	3123	Glaucoma, Primary Open Angle	C0339573	disease	Eye Diseases	Disease or Syndrome	146	105	0.01	no reported evidence	1	1	0	1999	1999
SEMA6A	57556	Glaucoma, Primary Open Angle	C0339573	disease	Eye Diseases	Disease or Syndrome	146	105	0.01	no reported evidence	1	1	0	2008	2008
HLA-DQB1	3119	Glaucoma, Primary Open Angle	C0339573	disease	Eye Diseases	Disease or Syndrome	146	105	0.01	no reported evidence	1	1	0	1999	1999
HLA-DRB1	3123	Iritis	C0022081	disease	Eye Diseases	Disease or Syndrome	4	0	0.02	no reported evidence	1	2	0	1980	1994
CTNND2	1501	Myopia	C0027092	disease	Eye Diseases	Disease or Syndrome	268	48	0.01	no reported evidence	1	1	2	2011	2011
HLA-DRB1	3123	Panuveitis	C0030343	disease	Eye Diseases	Disease or Syndrome	7	2	0.01	no reported evidence	1	1	0	2014	2014
HLA-DRB1	3123	Retinal Diseases	C0035309	group	Eye Diseases	Disease or Syndrome	354	35	0.02	no reported evidence	0.5	2	0	1997	2004
RGS9BP	388531	Retinal Diseases	C0035309	group	Eye Diseases	Disease or Syndrome	354	35	0.01	no reported evidence	1	1	0	2013	2013
SEMA6A	57556	Retinal Diseases	C0035309	group	Eye Diseases	Disease or Syndrome	354	35	0.01	no reported evidence	1	1	0	2008	2008
HLA-DQB1	3119	Retinal Diseases	C0035309	group	Eye Diseases	Disease or Syndrome	354	35	0.01	no reported evidence	1	1	0	1997	1997
VSX2	338917	Retinal Dystrophies	C0854723	group	Eye Diseases	Disease or Syndrome	177	181	0.01	no reported evidence	1	1	0	2010	2010
HLA-DRB1	3123	Trichiasis	C0221259	disease	Eye Diseases	Disease or Syndrome	5	0	0.01	no reported evidence	1	1	0	2009	2009
HLA-DQB1	3119	Uveitis	C0042164	disease	Eye Diseases	Disease or Syndrome	129	22	0.22	no reported evidence	1	3	0	1999	2008
HLA-DQA1	3117	Uveitis	C0042164	disease	Eye Diseases	Disease or Syndrome	129	22	0.21	no reported evidence		2	0	2006	2008
HLA-DRB1	3123	Uveitis	C0042164	disease	Eye Diseases	Disease or Syndrome	129	22	0.17	no reported evidence	1	7	0	1999	2016
TGFBR3	7049	Uveitis, Intermediate	C0042166	disease	Eye Diseases	Disease or Syndrome	5	7	0.01	no reported evidence	1	1	1	2015	2015
HLA-DRB1	3123	Tubulointerstitial nephritis and uveitis	C1843273	disease	Eye Diseases; Female Urogenital Diseases and Pregnancy Complications; Male Urogenital Diseases	Disease or Syndrome	3	0	0.03	no reported evidence	1	3	0	2003	2014
HLA-DQB1	3119	Tubulointerstitial nephritis and uveitis	C1843273	disease	Eye Diseases; Female Urogenital Diseases and Pregnancy Complications; Male Urogenital Diseases	Disease or Syndrome	3	0	0.01	no reported evidence	1	1	0	2014	2014
HLA-DQA1	3117	Tubulointerstitial nephritis and uveitis	C1843273	disease	Eye Diseases; Female Urogenital Diseases and Pregnancy Complications; Male Urogenital Diseases	Disease or Syndrome	3	0	0.01	no reported evidence	1	1	0	2003	2003
HLA-DRB1	3123	Ophthalmia, Sympathetic	C0029077	disease	Eye Diseases; Immune System Diseases	Disease or Syndrome	7	0	0.01	no reported evidence	1	1	0	2001	2001
GSTT1	2952	Sjogren's Syndrome	C1527336	disease	Eye Diseases; Immune System Diseases; Musculoskeletal Diseases; Skin and Connective Tissue Diseases; Stomatognathic Diseases	Disease or Syndrome	259	29	0.02	no reported evidence	1	2	0	2000	2008
HLA-DRB1	3123	Sjogren's Syndrome	C1527336	disease	Eye Diseases; Immune System Diseases; Musculoskeletal Diseases; Skin and Connective Tissue Diseases; Stomatognathic Diseases	Disease or Syndrome	259	29	0.02	no reported evidence	1	2	0	2001	2003
HLA-DRB1	3123	Neuromyelitis Optica	C0027873	disease	Eye Diseases; Immune System Diseases; Nervous System Diseases	Disease or Syndrome	43	14	0.1	no reported evidence	0.818182	11	0	2009	2017
HLA-DQB1	3119	Neuromyelitis Optica	C0027873	disease	Eye Diseases; Immune System Diseases; Nervous System Diseases	Disease or Syndrome	43	14	0.01	no reported evidence	1	1	0	2012	2012
HLA-DQA1	3117	Neuromyelitis Optica	C0027873	disease	Eye Diseases; Immune System Diseases; Nervous System Diseases	Disease or Syndrome	43	14	0.01	no reported evidence	1	1	0	2009	2009
HLA-DRB1	3123	Uveomeningoencephalitic Syndrome	C0042170	disease	Eye Diseases; Immune System Diseases; Nervous System Diseases	Disease or Syndrome	73	18	0.1	no reported evidence	1	10	0	1994	2015
HLA-DQB1	3119	Uveomeningoencephalitic Syndrome	C0042170	disease	Eye Diseases; Immune System Diseases; Nervous System Diseases	Disease or Syndrome	73	18	0.01	no reported evidence		1	0	2005	2005
HLA-DQA1	3117	Uveomeningoencephalitic Syndrome	C0042170	disease	Eye Diseases; Immune System Diseases; Nervous System Diseases	Disease or Syndrome	73	18	0.01	no reported evidence	1	1	0	2018	2018
GSTT1	2952	Disorder of the optic nerve	C0029132	group	Eye Diseases; Nervous System Diseases	Disease or Syndrome	37	2	0.01	no reported evidence	1	1	0	2009	2009
HLA-DRB1	3123	Optic Neuritis	C0029134	disease	Eye Diseases; Nervous System Diseases	Disease or Syndrome	41	0	0.02	no reported evidence	1	2	0	2005	2007
GSTT1	2952	Optic Neuritis	C0029134	disease	Eye Diseases; Nervous System Diseases	Disease or Syndrome	41	0	0.01	no reported evidence	1	1	0	2009	2009
HLA-DQB1	3119	Optic Neuritis	C0029134	disease	Eye Diseases; Nervous System Diseases	Disease or Syndrome	41	0	0.01	no reported evidence	1	1	0	1997	1997
HLA-DQA1	3117	Optic Neuritis	C0029134	disease	Eye Diseases; Nervous System Diseases	Disease or Syndrome	41	0	0.01	no reported evidence	1	1	0	1997	1997
GSTT1	2952	Color Blindness, Blue	C0155017	disease	Eye Diseases; Nervous System Diseases; Pathological Conditions, Signs and Symptoms	Disease or Syndrome	16	10	0.01	no reported evidence	1	1	0	2010	2010
RGS9BP	388531	Low Vision	C0042798	disease	Eye Diseases; Nervous System Diseases; Pathological Conditions, Signs and Symptoms	Disease or Syndrome	260	12	0.1	no reported evidence		0	0
HLA-DRB1	3123	Ocular Cicatricial Pemphigoid	C1282359	disease	Eye Diseases; Skin and Connective Tissue Diseases	Disease or Syndrome	8	0	0.02	no reported evidence	1	2	0	1994	1996
HLA-DQB1	3119	Ocular Cicatricial Pemphigoid	C1282359	disease	Eye Diseases; Skin and Connective Tissue Diseases	Disease or Syndrome	8	0	0.02	no reported evidence	1	2	0	1997	2001
HLA-DQB1	3119	Pemphigoid, Benign Mucous Membrane	C0030804	disease	Eye Diseases; Skin and Connective Tissue Diseases	Disease or Syndrome	12	0	0.02	no reported evidence	1	2	0	2001	2001
GSTT1	2952	Cervix Diseases	C0007867	group	Female Urogenital Diseases and Pregnancy Complications	Disease or Syndrome	24	2	0.01	no reported evidence	1	1	0	2001	2001
HLA-DRB1	3123	Cervix Diseases	C0007867	group	Female Urogenital Diseases and Pregnancy Complications	Disease or Syndrome	24	2	0.01	no reported evidence	0	1	0	1999	1999
HLA-DRB1	3123	Eclampsia	C0013537	disease	Female Urogenital Diseases and Pregnancy Complications	Disease or Syndrome	193	13	0.01	no reported evidence	0	1	0	2000	2000
CUL3	8452	Eclampsia	C0013537	disease	Female Urogenital Diseases and Pregnancy Complications	Disease or Syndrome	193	13	0.01	no reported evidence	1	1	0	2016	2016
PCSK6	5046	Eclampsia	C0013537	disease	Female Urogenital Diseases and Pregnancy Complications	Disease or Syndrome	193	13	0.01	no reported evidence	1	1	0	2015	2015
GSTT1	2952	Endometriosis	C0014175	disease	Female Urogenital Diseases and Pregnancy Complications	Disease or Syndrome	748	156	0.1	no reported evidence	0.8	11	0	2002	2015
HLA-DRB1	3123	Endometriosis	C0014175	disease	Female Urogenital Diseases and Pregnancy Complications	Disease or Syndrome	748	156	0.04	no reported evidence	1	4	0	2002	2011
ACTN1	87	Endometriosis	C0014175	disease	Female Urogenital Diseases and Pregnancy Complications	Disease or Syndrome	748	156	0.01	no reported evidence		1	0	2007	2007
IRS2	8660	Endometriosis	C0014175	disease	Female Urogenital Diseases and Pregnancy Complications	Disease or Syndrome	748	156	0.01	no reported evidence	1	1	1	2010	2010
HLA-DQB1	3119	Endometriosis	C0014175	disease	Female Urogenital Diseases and Pregnancy Complications	Disease or Syndrome	748	156	0.01	no reported evidence	1	1	0	2004	2004
TGFBR3	7049	Premature Menopause	C0025322	phenotype	Female Urogenital Diseases and Pregnancy Complications	Disease or Syndrome	153	58	0.02	no reported evidence	1	2	1	2006	2012
HLA-DRB1	3123	Premature Menopause	C0025322	phenotype	Female Urogenital Diseases and Pregnancy Complications	Disease or Syndrome	153	58	0.01	no reported evidence	1	1	0	1999	1999
HLA-DRB1	3123	Hemolytic-Uremic Syndrome	C0019061	disease	Female Urogenital Diseases and Pregnancy Complications; Hemic and Lymphatic Diseases; Male Urogenital Diseases	Disease or Syndrome	61	3	0.01	no reported evidence	1	1	0	2014	2014
HLA-DRB1	3123	Heymann Nephritis	C1704378	disease	Female Urogenital Diseases and Pregnancy Complications; Immune System Diseases; Male Urogenital Diseases	Disease or Syndrome	12	0	0.3	no reported evidence		1	0	2001	2001
HLA-DQA1	3117	Heymann Nephritis	C1704378	disease	Female Urogenital Diseases and Pregnancy Complications; Immune System Diseases; Male Urogenital Diseases	Disease or Syndrome	12	0	0.3	no reported evidence		1	0	2001	2001
HLA-DQA1	3117	Idiopathic Membranous Glomerulonephritis	C0086445	disease	Female Urogenital Diseases and Pregnancy Complications; Immune System Diseases; Male Urogenital Diseases	Disease or Syndrome	37	2	0.37	no reported evidence	1	8	0	2001	2014
HLA-DRB1	3123	Idiopathic Membranous Glomerulonephritis	C0086445	disease	Female Urogenital Diseases and Pregnancy Complications; Immune System Diseases; Male Urogenital Diseases	Disease or Syndrome	37	2	0.3	no reported evidence		1	0	2001	2001
HLA-DQB1	3119	IGA Glomerulonephritis	C0017661	disease	Female Urogenital Diseases and Pregnancy Complications; Immune System Diseases; Male Urogenital Diseases	Disease or Syndrome	236	48	0.35	no reported evidence	1	6	0	1991	2015
HLA-DRB1	3123	IGA Glomerulonephritis	C0017661	disease	Female Urogenital Diseases and Pregnancy Complications; Immune System Diseases; Male Urogenital Diseases	Disease or Syndrome	236	48	0.03	no reported evidence	1	3	0	1999	2015
HLA-DQA1	3117	Membranous glomerulonephritis	C0017665	disease	Female Urogenital Diseases and Pregnancy Complications; Immune System Diseases; Male Urogenital Diseases	Disease or Syndrome	94	26	0.43	no reported evidence	1	6	2	2001	2017
HLA-DRB1	3123	Membranous glomerulonephritis	C0017665	disease	Female Urogenital Diseases and Pregnancy Complications; Immune System Diseases; Male Urogenital Diseases	Disease or Syndrome	94	26	0.33	no reported evidence	1	4	0	1998	2017
HLA-DRB1	3123	Anti-Glomerular Basement Membrane Disease	C0403529	disease	Female Urogenital Diseases and Pregnancy Complications; Immune System Diseases; Male Urogenital Diseases; Respiratory Tract Diseases	Disease or Syndrome	18	2	0.06	no reported evidence	1	6	0	1997	2017
HLA-DQB1	3119	Anti-Glomerular Basement Membrane Disease	C0403529	disease	Female Urogenital Diseases and Pregnancy Complications; Immune System Diseases; Male Urogenital Diseases; Respiratory Tract Diseases	Disease or Syndrome	18	2	0.02	no reported evidence	1	2	0	1993	2004
SCARB1	949	Lupus Nephritis	C0024143	disease	Female Urogenital Diseases and Pregnancy Complications; Immune System Diseases; Male Urogenital Diseases; Skin and Connective Tissue Diseases	Disease or Syndrome	209	26	0.1	no reported evidence		1	1	2016	2016
HLA-DRB1	3123	Lupus Nephritis	C0024143	disease	Female Urogenital Diseases and Pregnancy Complications; Immune System Diseases; Male Urogenital Diseases; Skin and Connective Tissue Diseases	Disease or Syndrome	209	26	0.02	no reported evidence	0.5	2	0	2007	2016
HLA-DRB1	3123	Balkan Nephropathy	C0004698	disease	Female Urogenital Diseases and Pregnancy Complications; Male Urogenital Diseases	Disease or Syndrome	15	0	0.03	no reported evidence	1	3	0	1997	2005
GSTT1	2952	Chronic Kidney Diseases	C1561643	group	Female Urogenital Diseases and Pregnancy Complications; Male Urogenital Diseases	Disease or Syndrome	379	120	0.01	no reported evidence	1	1	0	2014	2014
HLA-DRB1	3123	Chronic Kidney Diseases	C1561643	group	Female Urogenital Diseases and Pregnancy Complications; Male Urogenital Diseases	Disease or Syndrome	379	120	0.01	no reported evidence	1	1	0	2008	2008
IRS2	8660	Chronic Kidney Diseases	C1561643	group	Female Urogenital Diseases and Pregnancy Complications; Male Urogenital Diseases	Disease or Syndrome	379	120	0.01	no reported evidence	1	1	0	2013	2013
GLIS3	169792	Cystic kidney	C0022679	disease	Female Urogenital Diseases and Pregnancy Complications; Male Urogenital Diseases	Disease or Syndrome	89	6	0.11	no reported evidence	1	1	0	2009	2009
GLIS3	169792	Cystic Kidney Diseases	C1691228	group	Female Urogenital Diseases and Pregnancy Complications; Male Urogenital Diseases	Disease or Syndrome	72	0	0.02	no reported evidence	1	2	0	2009	2009
HLA-DRB1	3123	Glomerulonephritis	C0017658	disease	Female Urogenital Diseases and Pregnancy Complications; Male Urogenital Diseases	Disease or Syndrome	209	3	0.01	no reported evidence		1	0	2007	2007
GALNS	2588	Glomerulonephritis	C0017658	disease	Female Urogenital Diseases and Pregnancy Complications; Male Urogenital Diseases	Disease or Syndrome	209	3	0.01	no reported evidence	1	1	0	2014	2014
TGFBR1	7046	Kidney Diseases	C0022658	group	Female Urogenital Diseases and Pregnancy Complications; Male Urogenital Diseases	Disease or Syndrome	638	93	0.2	no reported evidence		1	0	2007	2007
HLA-DRB1	3123	Kidney Diseases	C0022658	group	Female Urogenital Diseases and Pregnancy Complications; Male Urogenital Diseases	Disease or Syndrome	638	93	0.05	no reported evidence	0.8	5	0	1993	2013
HLA-DQA1	3117	Kidney Diseases	C0022658	group	Female Urogenital Diseases and Pregnancy Complications; Male Urogenital Diseases	Disease or Syndrome	638	93	0.02	no reported evidence	1	2	0	1993	2011
GSTT1	2952	Kidney Diseases	C0022658	group	Female Urogenital Diseases and Pregnancy Complications; Male Urogenital Diseases	Disease or Syndrome	638	93	0.01	no reported evidence	1	1	0	2006	2006
HLA-DPA1	3113	Kidney Diseases	C0022658	group	Female Urogenital Diseases and Pregnancy Complications; Male Urogenital Diseases	Disease or Syndrome	638	93	0.01	no reported evidence	1	1	0	2006	2006
IRS2	8660	Kidney Diseases	C0022658	group	Female Urogenital Diseases and Pregnancy Complications; Male Urogenital Diseases	Disease or Syndrome	638	93	0.01	no reported evidence	1	1	0	2011	2011
HLA-DRB1	3123	Kidney Failure, Acute	C0022660	disease	Female Urogenital Diseases and Pregnancy Complications; Male Urogenital Diseases	Disease or Syndrome	309	8	0.01	no reported evidence	1	1	0	2012	2012
SCARB1	949	Kidney Failure, Chronic	C0022661	disease	Female Urogenital Diseases and Pregnancy Complications; Male Urogenital Diseases	Disease or Syndrome	436	101	0.3	no reported evidence		1	0	2010	2010
HLA-DRB1	3123	Kidney Failure, Chronic	C0022661	disease	Female Urogenital Diseases and Pregnancy Complications; Male Urogenital Diseases	Disease or Syndrome	436	101	0.03	no reported evidence	1	3	0	1999	2016
GSTT1	2952	Kidney Failure, Chronic	C0022661	disease	Female Urogenital Diseases and Pregnancy Complications; Male Urogenital Diseases	Disease or Syndrome	436	101	0.02	no reported evidence	1	2	0	2008	2013
ZBTB7C	201501	Kidney Failure, Chronic	C0022661	disease	Female Urogenital Diseases and Pregnancy Complications; Male Urogenital Diseases	Disease or Syndrome	436	101	0.01	no reported evidence	1	1	0	2005	2005
HLA-DRB1	3123	Nephritis	C0027697	disease	Female Urogenital Diseases and Pregnancy Complications; Male Urogenital Diseases	Disease or Syndrome	161	12	0.02	no reported evidence	1	2	0	2004	2009
HLA-DQB1	3119	Nephritis	C0027697	disease	Female Urogenital Diseases and Pregnancy Complications; Male Urogenital Diseases	Disease or Syndrome	161	12	0.01	no reported evidence	1	1	0	1993	1993
HLA-DRB1	3123	Nephritis, Interstitial	C0027707	disease	Female Urogenital Diseases and Pregnancy Complications; Male Urogenital Diseases	Disease or Syndrome	32	0	0.02	no reported evidence	0	2	0	2008	2011
HLA-DQB1	3119	Nephritis, Interstitial	C0027707	disease	Female Urogenital Diseases and Pregnancy Complications; Male Urogenital Diseases	Disease or Syndrome	32	0	0.01	no reported evidence		1	0	2008	2008
HLA-DQA1	3117	Nephritis, Interstitial	C0027707	disease	Female Urogenital Diseases and Pregnancy Complications; Male Urogenital Diseases	Disease or Syndrome	32	0	0.01	no reported evidence		1	0	2008	2008
HLA-DRB1	3123	Nephritis, Tubulointerstitial	C0041349	disease	Female Urogenital Diseases and Pregnancy Complications; Male Urogenital Diseases	Disease or Syndrome	37	1	0.01	no reported evidence	0	1	0	2011	2011
HLA-DRB1	3123	Nephrotic Syndrome	C0027726	group	Female Urogenital Diseases and Pregnancy Complications; Male Urogenital Diseases	Disease or Syndrome	181	8	0.31	no reported evidence	1	3	0	1984	2017
GSTT1	2952	Nephrotic Syndrome	C0027726	group	Female Urogenital Diseases and Pregnancy Complications; Male Urogenital Diseases	Disease or Syndrome	181	8	0.01	no reported evidence		1	0	2009	2009
SEMA6A	57556	Nephrotic Syndrome	C0027726	group	Female Urogenital Diseases and Pregnancy Complications; Male Urogenital Diseases	Disease or Syndrome	181	8	0.01	no reported evidence	1	1	0	2012	2012
HLA-DRB1	3123	Nephrotic Syndrome, Minimal Change	C1704321	disease	Female Urogenital Diseases and Pregnancy Complications; Male Urogenital Diseases	Disease or Syndrome	40	3	0.01	no reported evidence	1	1	0	1986	1986
HLA-DRB1	3123	Renal Insufficiency	C1565489	disease	Female Urogenital Diseases and Pregnancy Complications; Male Urogenital Diseases	Disease or Syndrome	262	12	0.01	no reported evidence	1	1	0	2008	2008
CUL3	8452	Renal Insufficiency	C1565489	disease	Female Urogenital Diseases and Pregnancy Complications; Male Urogenital Diseases	Disease or Syndrome	262	12	0.01	no reported evidence	1	1	0	2015	2015
SEMA6A	57556	Renal Insufficiency	C1565489	disease	Female Urogenital Diseases and Pregnancy Complications; Male Urogenital Diseases	Disease or Syndrome	262	12	0.01	no reported evidence	1	1	0	1998	1998
TGFBR1	7046	Uremia	C0041948	disease	Female Urogenital Diseases and Pregnancy Complications; Male Urogenital Diseases	Disease or Syndrome	66	0	0.3	no reported evidence		1	0	2009	2009
HLA-DRB1	3123	Oliguria	C0028961	disease	Female Urogenital Diseases and Pregnancy Complications; Male Urogenital Diseases; Pathological Conditions, Signs and Symptoms	Disease or Syndrome	9	0	0.1	no reported evidence		0	0
GSTT1	2952	Cervical dysplasia	C0007868	disease	Female Urogenital Diseases and Pregnancy Complications; Neoplasms	Disease or Syndrome	26	0	0.01	no reported evidence	1	1	0	2001	2001
GALNS	2588	Mastitis	C0024894	disease	Female Urogenital Diseases and Pregnancy Complications; Skin and Connective Tissue Diseases	Disease or Syndrome	21	0	0.01	no reported evidence	1	1	0	2011	2011
HLA-DRB1	3123	Agranulocytosis	C0001824	disease	Hemic and Lymphatic Diseases	Disease or Syndrome	27	1	0.02	no reported evidence	1	2	0	1994	1996
HLA-DQB1	3119	Agranulocytosis	C0001824	disease	Hemic and Lymphatic Diseases	Disease or Syndrome	27	1	0.02	no reported evidence	1	2	0	2011	2015
GSTT1	2952	Anemia	C0002871	disease	Hemic and Lymphatic Diseases	Disease or Syndrome	489	44	0.01	no reported evidence	1	1	0	2009	2009
GSTT1	2952	Aplastic Anemia	C0002874	disease	Hemic and Lymphatic Diseases	Disease or Syndrome	154	33	0.06	no reported evidence	1	6	0	2001	2013
HLA-DRB1	3123	Aplastic Anemia	C0002874	disease	Hemic and Lymphatic Diseases	Disease or Syndrome	154	33	0.06	no reported evidence	0.75	6	0	1995	2008
SEMA6A	57556	Aplastic Anemia	C0002874	disease	Hemic and Lymphatic Diseases	Disease or Syndrome	154	33	0.01	no reported evidence	1	1	0	2013	2013
HLA-DQB1	3119	Aplastic Anemia	C0002874	disease	Hemic and Lymphatic Diseases	Disease or Syndrome	154	33	0.01	no reported evidence		1	0	2002	2002
HLA-DQA1	3117	Aplastic Anemia	C0002874	disease	Hemic and Lymphatic Diseases	Disease or Syndrome	154	33	0.01	no reported evidence		1	0	2002	2002
ACTN1	87	Blood Coagulation Disorders	C0005779	group	Hemic and Lymphatic Diseases	Disease or Syndrome	170	17	0.01	no reported evidence	1	1	0	2013	2013
SEMA6A	57556	Blood Coagulation Disorders	C0005779	group	Hemic and Lymphatic Diseases	Disease or Syndrome	170	17	0.01	no reported evidence	1	1	0	2011	2011
HLA-DRB1	3123	Hematological Disease	C0018939	group	Hemic and Lymphatic Diseases	Disease or Syndrome	146	3	0.01	no reported evidence	1	1	0	2011	2011
HLA-DRB1	3123	Hemoglobinuria, Paroxysmal	C0019050	disease	Hemic and Lymphatic Diseases	Disease or Syndrome	9	0	0.01	no reported evidence		1	0	2002	2002
HLA-DQB1	3119	Hemoglobinuria, Paroxysmal	C0019050	disease	Hemic and Lymphatic Diseases	Disease or Syndrome	9	0	0.01	no reported evidence		1	0	2002	2002
HLA-DQA1	3117	Hemoglobinuria, Paroxysmal	C0019050	disease	Hemic and Lymphatic Diseases	Disease or Syndrome	9	0	0.01	no reported evidence		1	0	2002	2002
HLA-DRB1	3123	Leukopenia	C0023530	disease	Hemic and Lymphatic Diseases	Disease or Syndrome	245	63	0.11	no reported evidence	0	1	0	2003	2003
GSTT1	2952	Leukopenia	C0023530	disease	Hemic and Lymphatic Diseases	Disease or Syndrome	245	63	0.01	no reported evidence	1	1	0	2014	2014
HLA-DQB1	3119	Leukopenia	C0023530	disease	Hemic and Lymphatic Diseases	Disease or Syndrome	245	63	0.01	no reported evidence	1	1	0	2009	2009
SEMA6A	57556	Lymphadenitis	C0024205	disease	Hemic and Lymphatic Diseases	Disease or Syndrome	29	0	0.01	no reported evidence		1	0	2006	2006
HLA-DRB1	3123	Lymphadenopathy	C0497156	group	Hemic and Lymphatic Diseases	Disease or Syndrome	90	0	0.1	no reported evidence		0	0
HLA-DRB1	3123	Lymphocytosis	C0024282	disease	Hemic and Lymphatic Diseases	Disease or Syndrome	64	1	0.01	no reported evidence	1	1	0	2009	2009
GSTT1	2952	Neutropenia	C0027947	disease	Hemic and Lymphatic Diseases	Disease or Syndrome	177	50	0.01	no reported evidence	1	1	0	2014	2014
HLA-DRB1	3123	Neutropenia	C0027947	disease	Hemic and Lymphatic Diseases	Disease or Syndrome	177	50	0.01	no reported evidence	0	1	0	2003	2003
HLA-DQB1	3119	Neutropenia	C0027947	disease	Hemic and Lymphatic Diseases	Disease or Syndrome	177	50	0.01	no reported evidence	1	1	0	2009	2009
HLA-DRB1	3123	Pancytopenia	C0030312	disease	Hemic and Lymphatic Diseases	Disease or Syndrome	115	2	0.01	no reported evidence	1	1	0	1995	1995
HLA-DRB1	3123	Paroxysmal nocturnal hemoglobinuria	C0024790	disease	Hemic and Lymphatic Diseases	Disease or Syndrome	64	3	0.01	no reported evidence	1	1	0	2002	2002
SEMA6A	57556	Paroxysmal nocturnal hemoglobinuria	C0024790	disease	Hemic and Lymphatic Diseases	Disease or Syndrome	64	3	0.01	no reported evidence	1	1	0	1996	1996
HLA-DRB1	3123	Podoconiosis	C1280469	disease	Hemic and Lymphatic Diseases	Disease or Syndrome	3	1	0.01	no reported evidence	1	1	0	2012	2012
HLA-DQB1	3119	Podoconiosis	C1280469	disease	Hemic and Lymphatic Diseases	Disease or Syndrome	3	1	0.01	no reported evidence	1	1	0	2012	2012
HLA-DQA1	3117	Podoconiosis	C1280469	disease	Hemic and Lymphatic Diseases	Disease or Syndrome	3	1	0.01	no reported evidence	1	1	1	2012	2012
HLA-DRB1	3123	Pure Red-Cell Aplasia	C0034902	disease	Hemic and Lymphatic Diseases	Disease or Syndrome	13	0	0.02	no reported evidence	1	2	0	2008	2009
HLA-DQB1	3119	Pure Red-Cell Aplasia	C0034902	disease	Hemic and Lymphatic Diseases	Disease or Syndrome	13	0	0.01	no reported evidence	1	1	0	2008	2008
HLA-DRB1	3123	Refractory anemias	C0002893	disease	Hemic and Lymphatic Diseases	Disease or Syndrome	265	3	0.03	no reported evidence	1	3	0	1992	2013
HLA-DRB1	3123	Sarcoidosis	C0036202	disease	Hemic and Lymphatic Diseases	Disease or Syndrome	235	760	0.7	no reported evidence	0.904762	43	13	1994	2016
HLA-DQB1	3119	Sarcoidosis	C0036202	disease	Hemic and Lymphatic Diseases	Disease or Syndrome	235	760	0.15	no reported evidence	1	6	4	1998	2013
HLA-DQA1	3117	Sarcoidosis	C0036202	disease	Hemic and Lymphatic Diseases	Disease or Syndrome	235	760	0.11	no reported evidence		3	43	2008	2017
IRS2	8660	Thrombocythemia, Essential	C0040028	disease	Hemic and Lymphatic Diseases	Disease or Syndrome	144	18	0.01	no reported evidence	1	1	0	2016	2016
ACTN1	87	Thrombocytopenia	C0040034	phenotype	Hemic and Lymphatic Diseases	Disease or Syndrome	340	34	0.14	no reported evidence	1	4	0	2014	2017
HLA-DRB1	3123	Thrombocytopenia	C0040034	phenotype	Hemic and Lymphatic Diseases	Disease or Syndrome	340	34	0.11	no reported evidence	0	1	0	2003	2003
HLA-DPA1	3113	Thrombocytopenia	C0040034	phenotype	Hemic and Lymphatic Diseases	Disease or Syndrome	340	34	0.01	no reported evidence	1	1	0	2006	2006
HLA-DRB1	3123	Thrombotic Microangiopathies	C2717961	group	Hemic and Lymphatic Diseases	Disease or Syndrome	32	0	0.01	no reported evidence	1	1	0	2014	2014
HLA-DRB1	3123	Thymus Hyperplasia	C0040115	disease	Hemic and Lymphatic Diseases	Disease or Syndrome	17	0	0.02	no reported evidence	1	2	0	1993	1999
HLA-DRB1	3123	Uveoparotid Fever	C0042171	disease	Hemic and Lymphatic Diseases	Disease or Syndrome	1	0	0.01	no reported evidence	1	1	0	2012	2012
TGFBR1	7046	Hyper-Immunoglobulin E Syndrome, Autosomal Dominant	C2936739	disease	Hemic and Lymphatic Diseases; Immune System Diseases	Disease or Syndrome	8	6	0.01	no reported evidence	1	1	0	2014	2014
HLA-DQB1	3119	Immunoglobulin A deficiency (disorder)	C0162538	disease	Hemic and Lymphatic Diseases; Immune System Diseases	Disease or Syndrome	54	19	0.01	no reported evidence	1	1	0	1992	1992
HLA-DQB1	3119	Lymphopenia	C0024312	disease	Hemic and Lymphatic Diseases; Immune System Diseases	Disease or Syndrome	136	5	0.02	no reported evidence	1	2	0	2002	2002
HLA-DRB1	3123	Immune thrombocytopenic purpura	C0398650	disease	Hemic and Lymphatic Diseases; Immune System Diseases; Pathological Conditions, Signs and Symptoms	Disease or Syndrome	182	15	0.03	no reported evidence	1	3	0	1998	2008
SEMA6A	57556	Immune thrombocytopenic purpura	C0398650	disease	Hemic and Lymphatic Diseases; Immune System Diseases; Pathological Conditions, Signs and Symptoms	Disease or Syndrome	182	15	0.01	no reported evidence	1	1	0	2014	2014
HLA-DRB1	3123	Infectious Mononucleosis	C0021345	disease	Hemic and Lymphatic Diseases; Immune System Diseases; Virus Diseases	Disease or Syndrome	37	1	0.03	no reported evidence	0.666667	3	0	2009	2014
HLA-DRB1	3123	Eosinophilia-Myalgia Syndrome	C0085179	disease	Hemic and Lymphatic Diseases; Musculoskeletal Diseases; Nervous System Diseases	Disease or Syndrome	10	0	0.31	no reported evidence	1	1	0	2009	2009
HLA-DQA1	3117	Eosinophilia-Myalgia Syndrome	C0085179	disease	Hemic and Lymphatic Diseases; Musculoskeletal Diseases; Nervous System Diseases	Disease or Syndrome	10	0	0.3	no reported evidence		1	0	2009	2009
HLA-DRB1	3123	Eosinophilia-Myalgia Syndrome, L-Tryptophan-Related	C0751622	disease	Hemic and Lymphatic Diseases; Musculoskeletal Diseases; Nervous System Diseases	Disease or Syndrome	2	0	0.3	no reported evidence		1	0	2009	2009
HLA-DQA1	3117	Eosinophilia-Myalgia Syndrome, L-Tryptophan-Related	C0751622	disease	Hemic and Lymphatic Diseases; Musculoskeletal Diseases; Nervous System Diseases	Disease or Syndrome	2	0	0.3	no reported evidence		1	0	2009	2009
HLA-DRB1	3123	Congenital Thrombotic Thrombocytopenic Purpura	C1268935	disease	Hemic and Lymphatic Diseases; Pathological Conditions, Signs and Symptoms	Disease or Syndrome	14	54	0.01	no reported evidence	1	1	0	2012	2012
HLA-DRB1	3123	Purpura	C0034150	disease	Hemic and Lymphatic Diseases; Pathological Conditions, Signs and Symptoms	Disease or Syndrome	44	0	0.02	no reported evidence		2	0	2002	2008
HLA-DRB1	3123	Purpura, Thrombotic Thrombocytopenic	C0034155	disease	Hemic and Lymphatic Diseases; Pathological Conditions, Signs and Symptoms	Disease or Syndrome	39	10	0.04	no reported evidence	0.75	4	0	2010	2014
HLA-DQB1	3119	Purpura, Thrombotic Thrombocytopenic	C0034155	disease	Hemic and Lymphatic Diseases; Pathological Conditions, Signs and Symptoms	Disease or Syndrome	39	10	0.01	no reported evidence	1	1	0	2010	2010
HLA-DRB1	3123	Sclerosing lymphocytic lobulitis	C2931521	disease	Hemic and Lymphatic Diseases; Pathological Conditions, Signs and Symptoms; Skin and Connective Tissue Diseases	Disease or Syndrome	5	0	0.01	no reported evidence	1	1	0	1999	1999
HLA-DRB1	3123	Sarcoidosis, Pulmonary	C0036205	disease	Hemic and Lymphatic Diseases; Respiratory Tract Diseases	Disease or Syndrome	45	0	0.02	no reported evidence	1	2	0	2000	2005
HLA-DQB1	3119	Sarcoidosis, Pulmonary	C0036205	disease	Hemic and Lymphatic Diseases; Respiratory Tract Diseases	Disease or Syndrome	45	0	0.01	no reported evidence		1	0	2005	2005
HLA-DQB1	3119	Acquired Hypogammaglobulinemia	C2936664	disease	Immune System Diseases	Disease or Syndrome	85	4	0.01	no reported evidence	1	1	0	1992	1992
HLA-DRB1	3123	Allergy to peanuts	C0559470	phenotype	Immune System Diseases	Disease or Syndrome	13	2	0.05	no reported evidence	1	5	0	1998	2016
HLA-DQB1	3119	Allergy to peanuts	C0559470	phenotype	Immune System Diseases	Disease or Syndrome	13	2	0.01	no reported evidence	1	1	0	2014	2014
HLA-DRB1	3123	Antiphospholipid Syndrome	C0085278	disease	Immune System Diseases	Disease or Syndrome	46	9	0.01	no reported evidence	1	1	0	2009	2009
HLA-DRB1	3123	Autoimmune Diseases	C0004364	group	Immune System Diseases	Disease or Syndrome	1059	141	0.2	no reported evidence	0.947368	78	0	1992	2017
HLA-DQB1	3119	Autoimmune Diseases	C0004364	group	Immune System Diseases	Disease or Syndrome	1059	141	0.2	no reported evidence	1	14	0	1996	2016
HLA-DQA1	3117	Autoimmune Diseases	C0004364	group	Immune System Diseases	Disease or Syndrome	1059	141	0.07	no reported evidence	0.857143	7	0	1996	2007
GSTT1	2952	Autoimmune Diseases	C0004364	group	Immune System Diseases	Disease or Syndrome	1059	141	0.01	no reported evidence	1	1	0	2008	2008
TGFBR1	7046	Autoimmune Diseases	C0004364	group	Immune System Diseases	Disease or Syndrome	1059	141	0.01	no reported evidence	1	1	0	2011	2011
SEMA6A	57556	Autoimmune Diseases	C0004364	group	Immune System Diseases	Disease or Syndrome	1059	141	0.01	no reported evidence	1	1	0	2015	2015
HLA-DQB1	3119	Common Variable Immunodeficiency	C0009447	disease	Immune System Diseases	Disease or Syndrome	151	50	0.02	no reported evidence	1	2	0	1992	1993
HLA-DRB1	3123	Common Variable Immunodeficiency	C0009447	disease	Immune System Diseases	Disease or Syndrome	151	50	0.01	no reported evidence	1	1	0	1999	1999
HLA-DRB1	3123	Graft-vs-Host Disease	C0018133	disease	Immune System Diseases	Disease or Syndrome	225	8	0.07	no reported evidence	1	7	0	1997	2014
HLA-DQA1	3117	Immune System Diseases	C0021053	group	Immune System Diseases	Disease or Syndrome	249	160	0.1	no reported evidence		1	1	2013	2013
HLA-DRB1	3123	Immune System Diseases	C0021053	group	Immune System Diseases	Disease or Syndrome	249	160	0.01	no reported evidence	1	1	0	1997	1997
SEMA6A	57556	Immune System Diseases	C0021053	group	Immune System Diseases	Disease or Syndrome	249	160	0.01	no reported evidence	1	1	0	2014	2014
HLA-DRB1	3123	Nut Hypersensitivity	C0577620	disease	Immune System Diseases	Disease or Syndrome	4	0	0.02	no reported evidence	1	2	0	1998	2004
HLA-DRB1	3123	Adult-Onset Still Disease	C0085253	disease	Immune System Diseases; Musculoskeletal Diseases; Skin and Connective Tissue Diseases	Disease or Syndrome	20	3	0.01	no reported evidence	1	1	0	2018	2018
HLA-DRB1	3123	Felty Syndrome	C0015773	disease	Immune System Diseases; Musculoskeletal Diseases; Skin and Connective Tissue Diseases	Disease or Syndrome	7	0	0.03	no reported evidence	1	3	0	2000	2015
HLA-DRB1	3123	Juvenile arthritis	C3495559	disease	Immune System Diseases; Musculoskeletal Diseases; Skin and Connective Tissue Diseases	Disease or Syndrome	325	94	0.1	no reported evidence	1	18	0	1989	2018
GSTT1	2952	Juvenile arthritis	C3495559	disease	Immune System Diseases; Musculoskeletal Diseases; Skin and Connective Tissue Diseases	Disease or Syndrome	325	94	0.01	no reported evidence		1	0	2008	2008
HLA-DQB1	3119	Juvenile arthritis	C3495559	disease	Immune System Diseases; Musculoskeletal Diseases; Skin and Connective Tissue Diseases	Disease or Syndrome	325	94	0.01	no reported evidence		1	0	2003	2003
HLA-DRB1	3123	Juvenile-Onset Still Disease	C0087031	disease	Immune System Diseases; Musculoskeletal Diseases; Skin and Connective Tissue Diseases	Disease or Syndrome	167	70	0.3	no reported evidence		0	0
HLA-DRB1	3123	Rheumatoid Arthritis	C0003873	disease	Immune System Diseases; Musculoskeletal Diseases; Skin and Connective Tissue Diseases	Disease or Syndrome	1832	1878	0.4	no reported evidence	0.920078	521	1	1983	2018
HLA-DQB1	3119	Rheumatoid Arthritis	C0003873	disease	Immune System Diseases; Musculoskeletal Diseases; Skin and Connective Tissue Diseases	Disease or Syndrome	1832	1878	0.17	no reported evidence	1	8	4	1997	2017
HLA-DQA1	3117	Rheumatoid Arthritis	C0003873	disease	Immune System Diseases; Musculoskeletal Diseases; Skin and Connective Tissue Diseases	Disease or Syndrome	1832	1878	0.12	no reported evidence	1	5	5	1993	2014
HLA-DPA1	3113	Rheumatoid Arthritis	C0003873	disease	Immune System Diseases; Musculoskeletal Diseases; Skin and Connective Tissue Diseases	Disease or Syndrome	1832	1878	0.1	no reported evidence		3	8	2007	2011
GSTT1	2952	Rheumatoid Arthritis	C0003873	disease	Immune System Diseases; Musculoskeletal Diseases; Skin and Connective Tissue Diseases	Disease or Syndrome	1832	1878	0.04	no reported evidence	1	4	0	1999	2010
SEMA6A	57556	Rheumatoid Arthritis	C0003873	disease	Immune System Diseases; Musculoskeletal Diseases; Skin and Connective Tissue Diseases	Disease or Syndrome	1832	1878	0.02	no reported evidence	1	2	0	2000	2009
PCSK6	5046	Rheumatoid Arthritis	C0003873	disease	Immune System Diseases; Musculoskeletal Diseases; Skin and Connective Tissue Diseases	Disease or Syndrome	1832	1878	0.02	no reported evidence	1	2	1	2015	2016
TGFBR1	7046	Rheumatoid Arthritis	C0003873	disease	Immune System Diseases; Musculoskeletal Diseases; Skin and Connective Tissue Diseases	Disease or Syndrome	1832	1878	0.01	no reported evidence	1	1	0	2008	2008
ACTN1	87	Rheumatoid Arthritis	C0003873	disease	Immune System Diseases; Musculoskeletal Diseases; Skin and Connective Tissue Diseases	Disease or Syndrome	1832	1878	0.01	no reported evidence	1	1	0	2014	2014
HLA-DRB1	3123	Acute inflammatory demyelinating polyneuropathy	C3542501	disease	Immune System Diseases; Nervous System Diseases	Disease or Syndrome	8	0	0.01	no reported evidence	1	1	0	1998	1998
FARS2	10667	Alpers Syndrome (disorder)	C0205710	disease	Immune System Diseases; Nervous System Diseases	Disease or Syndrome	10	19	0.01	no reported evidence	1	1	0	2013	2013
FARS2	10667	Diffuse Cerebral Sclerosis of Schilder	C0007795	disease	Immune System Diseases; Nervous System Diseases	Disease or Syndrome	7	3	0.01	no reported evidence	1	1	0	2013	2013
HLA-DRB1	3123	Encephalomyelitis, Acute Disseminated	C0014059	disease	Immune System Diseases; Nervous System Diseases	Disease or Syndrome	9	0	0.01	no reported evidence	1	1	0	2003	2003
HLA-DQB1	3119	Guillain-Barre Syndrome	C0018378	disease	Immune System Diseases; Nervous System Diseases	Disease or Syndrome	72	3	0.03	no reported evidence	1	3	0	1998	2016
HLA-DRB1	3123	Guillain-Barre Syndrome	C0018378	disease	Immune System Diseases; Nervous System Diseases	Disease or Syndrome	72	3	0.01	no reported evidence	1	1	0	1998	1998
HLA-DRB1	3123	Multiple Sclerosis	C0026769	disease	Immune System Diseases; Nervous System Diseases	Disease or Syndrome	1105	745	0.6	no reported evidence	0.885417	292	1	1984	2018
HLA-DQB1	3119	Multiple Sclerosis	C0026769	disease	Immune System Diseases; Nervous System Diseases	Disease or Syndrome	1105	745	0.6	no reported evidence	0.913044	29	0	1991	2016
HLA-DQA1	3117	Multiple Sclerosis	C0026769	disease	Immune System Diseases; Nervous System Diseases	Disease or Syndrome	1105	745	0.18	no reported evidence	1	9	1	1993	2015
RPS6KB1	6198	Multiple Sclerosis	C0026769	disease	Immune System Diseases; Nervous System Diseases	Disease or Syndrome	1105	745	0.12	no reported evidence	1	3	1	2011	2017
GLIS3	169792	Multiple Sclerosis	C0026769	disease	Immune System Diseases; Nervous System Diseases	Disease or Syndrome	1105	745	0.1	no reported evidence		1	1	2012	2012
GSTT1	2952	Multiple Sclerosis	C0026769	disease	Immune System Diseases; Nervous System Diseases	Disease or Syndrome	1105	745	0.01	no reported evidence	0	1	0	2007	2007
HLA-DRB1	3123	Multiple Sclerosis, Acute Fulminating	C0751324	disease	Immune System Diseases; Nervous System Diseases	Disease or Syndrome	43	10	0.3	no reported evidence		1	0	2015	2015
HLA-DQB1	3119	Multiple Sclerosis, Acute Fulminating	C0751324	disease	Immune System Diseases; Nervous System Diseases	Disease or Syndrome	43	10	0.3	no reported evidence		0	0
HLA-DRB1	3123	Multiple Sclerosis, Primary Progressive	C0751964	disease	Immune System Diseases; Nervous System Diseases	Disease or Syndrome	13	1	0.03	no reported evidence	1	3	0	2005	2014
HLA-DRB1	3123	Multiple Sclerosis, Relapsing-Remitting	C0751967	disease	Immune System Diseases; Nervous System Diseases	Disease or Syndrome	77	5	0.03	no reported evidence	1	3	0	1995	2002
HLA-DRB1	3123	Myasthenia Gravis	C0026896	disease	Immune System Diseases; Nervous System Diseases	Disease or Syndrome	178	8	0.1	no reported evidence	1	12	0	1993	2017
HLA-DQB1	3119	Myasthenia Gravis	C0026896	disease	Immune System Diseases; Nervous System Diseases	Disease or Syndrome	178	8	0.02	no reported evidence	1	2	0	1995	2006
HLA-DQA1	3117	Myasthenia Gravis	C0026896	disease	Immune System Diseases; Nervous System Diseases	Disease or Syndrome	178	8	0.02	no reported evidence	1	2	0	2006	2012
HLA-DRB1	3123	Myasthenia Gravis, Generalized	C0751339	disease	Immune System Diseases; Nervous System Diseases	Disease or Syndrome	8	0	0.01	no reported evidence	1	1	0	1987	1987
HLA-DRB1	3123	Myasthenia Gravis, Ocular	C0751340	disease	Immune System Diseases; Nervous System Diseases	Disease or Syndrome	11	0	0.01	no reported evidence	1	1	0	1987	1987
HLA-DQA1	3117	Myasthenia Gravis, Ocular	C0751340	disease	Immune System Diseases; Nervous System Diseases	Disease or Syndrome	11	0	0.01	no reported evidence	1	1	0	2012	2012
HLA-DRB1	3123	Opticospinal Multiple Sclerosis	C3711850	disease	Immune System Diseases; Nervous System Diseases	Disease or Syndrome	7	0	0.02	no reported evidence	1	2	0	2003	2009
HLA-DQB1	3119	Stiff-Person Syndrome	C0085292	disease	Immune System Diseases; Nervous System Diseases	Disease or Syndrome	16	7	0.01	no reported evidence	1	1	0	1994	1994
HLA-DRB1	3123	Asthma, Occupational	C0264423	disease	Immune System Diseases; Occupational Diseases; Respiratory Tract Diseases	Disease or Syndrome	23	0	0.03	no reported evidence	1	3	0	2000	2009
HLA-DQB1	3119	Allergic rhinitis (disorder)	C2607914	disease	Immune System Diseases; Otorhinolaryngologic Diseases; Respiratory Tract Diseases	Disease or Syndrome	162	54	0.01	no reported evidence	1	1	0	2009	2009
HLA-DQB1	3119	Hay fever	C0018621	disease	Immune System Diseases; Otorhinolaryngologic Diseases; Respiratory Tract Diseases	Disease or Syndrome	82	27	0.01	no reported evidence	1	1	0	1998	1998
HLA-DQA1	3117	Asthma	C0004096	disease	Immune System Diseases; Respiratory Tract Diseases	Disease or Syndrome	1312	729	0.44	no reported evidence	1	6	4	2000	2015
HLA-DRB1	3123	Asthma	C0004096	disease	Immune System Diseases; Respiratory Tract Diseases	Disease or Syndrome	1312	729	0.4	no reported evidence	0.863636	22	0	1997	2015
HLA-DQB1	3119	Asthma	C0004096	disease	Immune System Diseases; Respiratory Tract Diseases	Disease or Syndrome	1312	729	0.4	no reported evidence	0.888889	11	1	1996	2014
HLA-DPA1	3113	Asthma	C0004096	disease	Immune System Diseases; Respiratory Tract Diseases	Disease or Syndrome	1312	729	0.11	no reported evidence	1	1	1	2011	2011
GSTT1	2952	Asthma	C0004096	disease	Immune System Diseases; Respiratory Tract Diseases	Disease or Syndrome	1312	729	0.1	no reported evidence	0.933333	16	0	2001	2016
TGFBR3	7049	Asthma	C0004096	disease	Immune System Diseases; Respiratory Tract Diseases	Disease or Syndrome	1312	729	0.01	no reported evidence	1	1	0	2010	2010
TGFBR1	7046	Asthma	C0004096	disease	Immune System Diseases; Respiratory Tract Diseases	Disease or Syndrome	1312	729	0.01	no reported evidence	1	1	0	2014	2014
FBXO8	26269	Asthma	C0004096	disease	Immune System Diseases; Respiratory Tract Diseases	Disease or Syndrome	1312	729	0.01	no reported evidence	1	1	0	2008	2008
HLA-DRB1	3123	Extrinsic allergic alveolitis	C0002390	group	Immune System Diseases; Respiratory Tract Diseases	Disease or Syndrome	27	0	0.01	no reported evidence	1	1	0	2014	2014
HLA-DRB1	3123	Asthma, Aspirin-Induced	C1319853	disease	Immune System Diseases; Respiratory Tract Diseases; Substance-Related Disorders	Disease or Syndrome	19	3	0.01	no reported evidence	1	1	0	1997	1997
HLA-DRB1	3123	Bullous pemphigoid	C0030805	disease	Immune System Diseases; Skin and Connective Tissue Diseases	Disease or Syndrome	59	0	0.33	no reported evidence	1	3	0	1996	2002
HLA-DQB1	3119	Bullous pemphigoid	C0030805	disease	Immune System Diseases; Skin and Connective Tissue Diseases	Disease or Syndrome	59	0	0.32	no reported evidence	1	2	0	1996	2018
HLA-DQA1	3117	Dermatitis Herpetiformis	C0011608	disease	Immune System Diseases; Skin and Connective Tissue Diseases	Disease or Syndrome	25	0	0.02	no reported evidence	1	2	0	1991	1996
HLA-DQB1	3119	Dermatitis Herpetiformis	C0011608	disease	Immune System Diseases; Skin and Connective Tissue Diseases	Disease or Syndrome	25	0	0.01	no reported evidence	1	1	0	1991	1991
HLA-DRB1	3123	Libman-Sacks Disease	C0242380	disease	Immune System Diseases; Skin and Connective Tissue Diseases	Disease or Syndrome	58	0	0.3	no reported evidence		1	0	2001	2001
HLA-DQA1	3117	Libman-Sacks Disease	C0242380	disease	Immune System Diseases; Skin and Connective Tissue Diseases	Disease or Syndrome	58	0	0.3	no reported evidence		1	0	2001	2001
HLA-DQA1	3117	Lupus Erythematosus, Systemic	C0024141	disease	Immune System Diseases; Skin and Connective Tissue Diseases	Disease or Syndrome	1112	674	0.47	no reported evidence	1	12	2	1995	2016
HLA-DRB1	3123	Lupus Erythematosus, Systemic	C0024141	disease	Immune System Diseases; Skin and Connective Tissue Diseases	Disease or Syndrome	1112	674	0.4	no reported evidence	0.876543	84	3	1989	2016
HLA-DQB1	3119	Lupus Erythematosus, Systemic	C0024141	disease	Immune System Diseases; Skin and Connective Tissue Diseases	Disease or Syndrome	1112	674	0.1	no reported evidence	1	13	0	1996	2016
SCARB1	949	Lupus Erythematosus, Systemic	C0024141	disease	Immune System Diseases; Skin and Connective Tissue Diseases	Disease or Syndrome	1112	674	0.1	no reported evidence		1	1	2016	2016
GSTT1	2952	Lupus Erythematosus, Systemic	C0024141	disease	Immune System Diseases; Skin and Connective Tissue Diseases	Disease or Syndrome	1112	674	0.05	no reported evidence	1	5	0	2007	2015
SEMA6A	57556	Lupus Erythematosus, Systemic	C0024141	disease	Immune System Diseases; Skin and Connective Tissue Diseases	Disease or Syndrome	1112	674	0.01	no reported evidence	1	1	0	2010	2010
HLA-DQB1	3119	Neonatal Systemic lupus erythematosus	C0409979	disease	Immune System Diseases; Skin and Connective Tissue Diseases	Disease or Syndrome	20	3	0.01	no reported evidence	0	1	0	1997	1997
HLA-DQA1	3117	Neonatal Systemic lupus erythematosus	C0409979	disease	Immune System Diseases; Skin and Connective Tissue Diseases	Disease or Syndrome	20	3	0.01	no reported evidence	0	1	0	1997	1997
HLA-DRB1	3123	Pemphigus	C0030807	disease	Immune System Diseases; Skin and Connective Tissue Diseases	Disease or Syndrome	32	1	0.08	no reported evidence	1	8	0	1997	2013
HLA-DQB1	3119	Pemphigus	C0030807	disease	Immune System Diseases; Skin and Connective Tissue Diseases	Disease or Syndrome	32	1	0.01	no reported evidence		1	0	2007	2007
HLA-DQA1	3117	Pemphigus	C0030807	disease	Immune System Diseases; Skin and Connective Tissue Diseases	Disease or Syndrome	32	1	0.01	no reported evidence		1	0	2005	2005
HLA-DRB1	3123	Pemphigus and fogo selvagem	C0263314	disease	Immune System Diseases; Skin and Connective Tissue Diseases	Disease or Syndrome	12	0	0.01	no reported evidence	1	1	0	2000	2000
HLA-DRB1	3123	Pemphigus Foliaceus	C0263313	disease	Immune System Diseases; Skin and Connective Tissue Diseases	Disease or Syndrome	14	3	0.06	no reported evidence	0.833333	6	0	1997	2010
HLA-DRB1	3123	Pemphigus Vulgaris	C0030809	disease	Immune System Diseases; Skin and Connective Tissue Diseases	Disease or Syndrome	61	1	0.1	no reported evidence	0.909091	11	0	1989	2015
HLA-DRB1	3123	Urticaria	C0042109	disease	Immune System Diseases; Skin and Connective Tissue Diseases	Disease or Syndrome	113	6	0.43	no reported evidence	1	4	0	2005	2011
HLA-DQB1	3119	Urticaria	C0042109	disease	Immune System Diseases; Skin and Connective Tissue Diseases	Disease or Syndrome	113	6	0.41	no reported evidence	1	2	0	2005	2006
HLA-DRB1	3123	Toxic Epidermal Necrolysis	C0014518	disease	Immune System Diseases; Skin and Connective Tissue Diseases; Stomatognathic Diseases; Substance-Related Disorders	Disease or Syndrome	66	17	0.04	no reported evidence	1	4	0	2008	2016
HLA-DQB1	3119	Toxic Epidermal Necrolysis	C0014518	disease	Immune System Diseases; Skin and Connective Tissue Diseases; Stomatognathic Diseases; Substance-Related Disorders	Disease or Syndrome	66	17	0.01	no reported evidence	1	1	0	2016	2016
HLA-DQB1	3119	Drug Eruptions	C0011609	group	Immune System Diseases; Skin and Connective Tissue Diseases; Substance-Related Disorders	Disease or Syndrome	25	0	0.3	no reported evidence		1	0	2006	2006
GSTT1	2952	Drug Eruptions	C0011609	group	Immune System Diseases; Skin and Connective Tissue Diseases; Substance-Related Disorders	Disease or Syndrome	25	0	0.01	no reported evidence		1	0	2004	2004
HLA-DRB1	3123	Erythema Nodosum	C0014743	disease	Immune System Diseases; Skin and Connective Tissue Diseases; Substance-Related Disorders	Disease or Syndrome	28	1	0.15	no reported evidence	1	5	0	2002	2014
HLA-DQB1	3119	Morbilliform Drug Reaction	C0406537	disease	Immune System Diseases; Skin and Connective Tissue Diseases; Substance-Related Disorders	Disease or Syndrome	19	0	0.3	no reported evidence		1	0	2006	2006
HLA-DRB1	3123	Acquired Immunodeficiency Syndrome	C0001175	group	Immune System Diseases; Virus Diseases	Disease or Syndrome	187	33	0.01	no reported evidence	1	1	0	2004	2004
GSTT1	2952	AIDS related complex	C0001857	disease	Immune System Diseases; Virus Diseases	Disease or Syndrome	40	10	0.02	no reported evidence	1	2	0	2010	2012
CTNND2	1501	HIV Infections	C0019693	group	Immune System Diseases; Virus Diseases	Disease or Syndrome	805	54	0.1	no reported evidence		1	1	2017	2017
HLA-DRB1	3123	HIV Infections	C0019693	group	Immune System Diseases; Virus Diseases	Disease or Syndrome	805	54	0.07	no reported evidence	1	7	0	1996	2018
SEMA6A	57556	HIV Infections	C0019693	group	Immune System Diseases; Virus Diseases	Disease or Syndrome	805	54	0.03	no reported evidence	1	3	0	1988	2011
HLA-DQB1	3119	HIV Infections	C0019693	group	Immune System Diseases; Virus Diseases	Disease or Syndrome	805	54	0.02	no reported evidence	1	2	0	2004	2008
GSTT1	2952	Asthenozoospermia	C0403823	disease	Male Urogenital Diseases	Disease or Syndrome	34	6	0.31	no reported evidence	1	2	0	2009	2010
GSTT1	2952	Azoospermia	C0004509	disease	Male Urogenital Diseases	Disease or Syndrome	173	80	0.02	no reported evidence	1	2	0	2008	2014
CTNND2	1501	Benign Prostatic Hyperplasia	C1704272	disease	Male Urogenital Diseases	Disease or Syndrome	419	19	0.01	no reported evidence	1	1	0	2002	2002
GSTT1	2952	Benign Prostatic Hyperplasia	C1704272	disease	Male Urogenital Diseases	Disease or Syndrome	419	19	0.01	no reported evidence	1	1	0	2013	2013
GSTT1	2952	Male infertility	C0021364	disease	Male Urogenital Diseases	Disease or Syndrome	262	72	0.04	no reported evidence	1	4	0	2010	2016
GSTT1	2952	Oligospermia	C0028960	disease	Male Urogenital Diseases	Disease or Syndrome	108	28	0.01	no reported evidence	1	1	0	2008	2008
HLA-DRB1	3123	prostatitis	C0033581	disease	Male Urogenital Diseases	Disease or Syndrome	33	1	0.01	no reported evidence		1	0	2007	2007
GLIS3	169792	Alzheimer's Disease	C0002395	disease	Mental Disorders; Nervous System Diseases	Disease or Syndrome	1981	1062	0.11	no reported evidence	1	1	5	2013	2013
SEMA6A	57556	Alzheimer's Disease	C0002395	disease	Mental Disorders; Nervous System Diseases	Disease or Syndrome	1981	1062	0.05	no reported evidence	1	5	0	2008	2016
HLA-DRB1	3123	Alzheimer's Disease	C0002395	disease	Mental Disorders; Nervous System Diseases	Disease or Syndrome	1981	1062	0.03	no reported evidence	1	3	0	2009	2018
RPS6KB1	6198	Alzheimer's Disease	C0002395	disease	Mental Disorders; Nervous System Diseases	Disease or Syndrome	1981	1062	0.03	no reported evidence	1	3	0	2005	2016
CTNND2	1501	Alzheimer's Disease	C0002395	disease	Mental Disorders; Nervous System Diseases	Disease or Syndrome	1981	1062	0.02	no reported evidence	1	2	0	2000	2013
GSTT1	2952	Alzheimer's Disease	C0002395	disease	Mental Disorders; Nervous System Diseases	Disease or Syndrome	1981	1062	0.02	no reported evidence	0	2	0	2008	2016
IRS2	8660	Alzheimer's Disease	C0002395	disease	Mental Disorders; Nervous System Diseases	Disease or Syndrome	1981	1062	0.01	no reported evidence	1	1	0	2012	2012
NINJ2	4815	Alzheimer's Disease	C0002395	disease	Mental Disorders; Nervous System Diseases	Disease or Syndrome	1981	1062	0.01	no reported evidence	1	1	0	2011	2011
HLA-DRB1	3123	Cataplexy	C0007384	disease	Mental Disorders; Nervous System Diseases	Disease or Syndrome	31	5	0.2	no reported evidence	1	10	0	1997	2012
HLA-DQB1	3119	Cataplexy	C0007384	disease	Mental Disorders; Nervous System Diseases	Disease or Syndrome	31	5	0.2	no reported evidence	0.944444	18	0	1998	2016
HLA-DQB1	3119	Creutzfeldt-Jakob disease	C0022336	disease	Mental Disorders; Nervous System Diseases	Disease or Syndrome	88	39	0.3	no reported evidence		0	0
HLA-DQB1	3119	Creutzfeldt-Jakob Disease, Familial	C0751254	disease	Mental Disorders; Nervous System Diseases	Disease or Syndrome	19	10	0.3	no reported evidence		0	0
HLA-DRB1	3123	Hypersomnia	C0917799	disease	Mental Disorders; Nervous System Diseases	Disease or Syndrome	25	3	0.01	no reported evidence	1	1	0	2009	2009
HLA-DQB1	3119	Kleine-Levin Syndrome	C0206085	disease	Mental Disorders; Nervous System Diseases	Disease or Syndrome	11	0	0.31	limited	1	6	0	2003	2017
HLA-DRB1	3123	Narcolepsy	C0027404	disease	Mental Disorders; Nervous System Diseases	Disease or Syndrome	257	440	0.6	no reported evidence	0.705882	20	0	1993	2013
HLA-DQB1	3119	Narcolepsy	C0027404	disease	Mental Disorders; Nervous System Diseases	Disease or Syndrome	257	440	0.6	no reported evidence	0.966667	32	0	1997	2015
CTNND2	1501	Narcolepsy	C0027404	disease	Mental Disorders; Nervous System Diseases	Disease or Syndrome	257	440	0.1	no reported evidence		1	1	2009	2009
HLA-DQA1	3117	Narcolepsy	C0027404	disease	Mental Disorders; Nervous System Diseases	Disease or Syndrome	257	440	0.1	no reported evidence		1	2	2009	2009
GLIS3	169792	Narcolepsy	C0027404	disease	Mental Disorders; Nervous System Diseases	Disease or Syndrome	257	440	0.1	no reported evidence		1	1	2009	2009
HLA-DQB1	3119	Narcolepsy-Cataplexy Syndrome	C0751362	disease	Mental Disorders; Nervous System Diseases	Disease or Syndrome	29	22	0.66	no reported evidence	0.833333	8	1	2004	2015
HLA-DRB1	3123	Narcolepsy-Cataplexy Syndrome	C0751362	disease	Mental Disorders; Nervous System Diseases	Disease or Syndrome	29	22	0.51	no reported evidence	1	2	0	2008	2010
HLA-DQB1	3119	New Variant Creutzfeldt-Jakob Disease	C0376329	disease	Mental Disorders; Nervous System Diseases	Disease or Syndrome	22	10	0.3	no reported evidence		0	0
HLA-DQB1	3119	Parasomnia	C0030508	group	Mental Disorders; Nervous System Diseases	Disease or Syndrome	6	0	0.01	no reported evidence	1	1	0	2017	2017
HLA-DQB1	3119	Somnambulism	C0037672	disease	Mental Disorders; Nervous System Diseases	Disease or Syndrome	3	0	0.02	no reported evidence	1	2	0	2003	2017
HLA-DQB1	3119	Sleep Disorders	C0851578	group	Mental Disorders; Nervous System Diseases; Pathological Conditions, Signs and Symptoms	Disease or Syndrome	47	6	0.06	no reported evidence	0.833333	6	0	2003	2017
SCARB1	949	Hashish Abuse	C0018614	disease	Mental Disorders; Substance-Related Disorders	Disease or Syndrome	10	0	0.3	no reported evidence		1	0	2010	2010
HLA-DRB1	3123	Ankylosing spondylitis	C0038013	disease	Musculoskeletal Diseases	Disease or Syndrome	347	422	0.1	no reported evidence	0.9	10	0	1997	2016
RPS6KB1	6198	Ankylosing spondylitis	C0038013	disease	Musculoskeletal Diseases	Disease or Syndrome	347	422	0.1	no reported evidence		1	1	2017	2017
HLA-DPA1	3113	Ankylosing spondylitis	C0038013	disease	Musculoskeletal Diseases	Disease or Syndrome	347	422	0.01	no reported evidence	1	1	0	2013	2013
HLA-DRB1	3123	Arthritis	C0003864	disease	Musculoskeletal Diseases	Disease or Syndrome	629	25	0.2	no reported evidence	0.971429	37	0	1993	2016
SEMA6A	57556	Arthritis	C0003864	disease	Musculoskeletal Diseases	Disease or Syndrome	629	25	0.02	no reported evidence	1	2	0	2001	2017
HLA-DQB1	3119	Arthritis	C0003864	disease	Musculoskeletal Diseases	Disease or Syndrome	629	25	0.02	no reported evidence	1	2	0	1997	2008
TGFBR1	7046	Arthritis	C0003864	disease	Musculoskeletal Diseases	Disease or Syndrome	629	25	0.01	no reported evidence	1	1	0	2007	2007
HLA-DQA1	3117	Arthritis	C0003864	disease	Musculoskeletal Diseases	Disease or Syndrome	629	25	0.01	no reported evidence	1	1	0	2010	2010
HLA-DRB1	3123	Arthropathy	C0022408	group	Musculoskeletal Diseases	Disease or Syndrome	124	7	0.05	no reported evidence	1	5	0	2000	2016
TGFBR1	7046	Degenerative polyarthritis	C0029408	disease	Musculoskeletal Diseases	Disease or Syndrome	975	92	0.03	no reported evidence	1	3	0	2008	2014
HLA-DRB1	3123	Degenerative polyarthritis	C0029408	disease	Musculoskeletal Diseases	Disease or Syndrome	975	92	0.02	no reported evidence	1	2	0	2002	2015
TGFBR3	7049	Degenerative polyarthritis	C0029408	disease	Musculoskeletal Diseases	Disease or Syndrome	975	92	0.01	no reported evidence		1	0	2008	2008
ACTN1	87	Degenerative polyarthritis	C0029408	disease	Musculoskeletal Diseases	Disease or Syndrome	975	92	0.01	no reported evidence	1	1	0	2014	2014
PCSK6	5046	Degenerative polyarthritis	C0029408	disease	Musculoskeletal Diseases	Disease or Syndrome	975	92	0.01	no reported evidence	1	1	0	2012	2012
HLA-DRB1	3123	Kashin-Beck Disease	C2745963	disease	Musculoskeletal Diseases	Disease or Syndrome	21	22	0.03	no reported evidence	1	3	0	2013	2017
GALNS	2588	Lordosis	C0024003	phenotype	Musculoskeletal Diseases	Disease or Syndrome	79	0	0.1	no reported evidence		0	0
GLIS3	169792	Osteoarthritis of hip	C0029410	disease	Musculoskeletal Diseases	Disease or Syndrome	67	26	0.1	no reported evidence		1	1	2018	2018
GLIS3	169792	Osteoarthritis, Knee	C0409959	disease	Musculoskeletal Diseases	Disease or Syndrome	92	34	0.1	no reported evidence		1	1	2018	2018
TGFBR1	7046	Osteoarthritis, Knee	C0409959	disease	Musculoskeletal Diseases	Disease or Syndrome	92	34	0.01	no reported evidence	1	1	0	2013	2013
PCSK6	5046	Osteoarthritis, Knee	C0409959	disease	Musculoskeletal Diseases	Disease or Syndrome	92	34	0.01	no reported evidence	1	1	1	2012	2012
HLA-DRB1	3123	Polyarthritis	C0162323	disease	Musculoskeletal Diseases	Disease or Syndrome	48	1	0.03	no reported evidence	1	3	0	1998	2001
HLA-DRB1	3123	Sacroiliitis	C0574960	disease	Musculoskeletal Diseases	Disease or Syndrome	15	3	0.01	no reported evidence	1	1	0	2002	2002
HLA-DRB1	3123	Spondylarthritis	C0949690	disease	Musculoskeletal Diseases	Disease or Syndrome	73	13	0.03	no reported evidence	1	3	0	1997	2008
HLA-DRB1	3123	Spondylarthropathies	C0949691	group	Musculoskeletal Diseases	Disease or Syndrome	56	4	0.02	no reported evidence	1	2	0	1997	2002
HLA-DRB1	3123	Synovitis	C0039103	disease	Musculoskeletal Diseases	Disease or Syndrome	111	0	0.01	no reported evidence		1	0	2006	2006
HLA-DRB1	3123	Dupuytren Contracture	C0013312	disease	Musculoskeletal Diseases; Neoplasms; Skin and Connective Tissue Diseases	Disease or Syndrome	47	32	0.01	no reported evidence	1	1	0	2012	2012
HLA-DRB1	3123	Dupuytren's Disease	C4082974	disease	Musculoskeletal Diseases; Neoplasms; Skin and Connective Tissue Diseases	Disease or Syndrome	23	1	0.01	no reported evidence	1	1	0	2012	2012
HLA-DRB1	3123	Idiopathic Inflammatory Myopathies	C0751356	disease	Musculoskeletal Diseases; Nervous System Diseases	Disease or Syndrome	66	2	0.08	no reported evidence	0.875	8	0	1999	2012
HLA-DQA1	3117	Idiopathic Inflammatory Myopathies	C0751356	disease	Musculoskeletal Diseases; Nervous System Diseases	Disease or Syndrome	66	2	0.02	no reported evidence	1	2	0	2003	2004
HLA-DRB1	3123	Inclusion Body Myopathy, Sporadic	C0751713	disease	Musculoskeletal Diseases; Nervous System Diseases	Disease or Syndrome	62	2	0.05	no reported evidence	1	5	0	2008	2017
HLA-DRB1	3123	Inclusion Body Myositis (disorder)	C0238190	disease	Musculoskeletal Diseases; Nervous System Diseases	Disease or Syndrome	57	0	0.04	no reported evidence	1	4	0	2006	2018
HLA-DRB1	3123	Macrophagic myofasciitis	C2931639	disease	Musculoskeletal Diseases; Nervous System Diseases	Disease or Syndrome	1	0	0.01	no reported evidence	1	1	0	2012	2012
HLA-DRB1	3123	Myopathy	C0026848	group	Musculoskeletal Diseases; Nervous System Diseases	Disease or Syndrome	414	99	0.02	no reported evidence	1	2	0	2012	2014
HLA-DRB1	3123	Myopathy, familial idiopathic inflammatory	C3888318	disease	Musculoskeletal Diseases; Nervous System Diseases	Disease or Syndrome	4	0	0.02	no reported evidence	1	2	0	1998	2004
HLA-DQA1	3117	Myopathy, familial idiopathic inflammatory	C3888318	disease	Musculoskeletal Diseases; Nervous System Diseases	Disease or Syndrome	4	0	0.02	no reported evidence	1	2	0	1998	2004
HLA-DRB1	3123	Myositis	C0027121	disease	Musculoskeletal Diseases; Nervous System Diseases	Disease or Syndrome	142	11	0.07	no reported evidence	0.857143	7	0	1996	2017
HLA-DQA1	3117	Myositis	C0027121	disease	Musculoskeletal Diseases; Nervous System Diseases	Disease or Syndrome	142	11	0.02	no reported evidence	1	2	0	1996	2004
GALNS	2588	Myositis	C0027121	disease	Musculoskeletal Diseases; Nervous System Diseases	Disease or Syndrome	142	11	0.01	no reported evidence	1	1	0	2011	2011
HLA-DRB1	3123	Polymyositis	C0085655	disease	Musculoskeletal Diseases; Nervous System Diseases	Disease or Syndrome	99	9	0.05	no reported evidence	0.4	5	0	1996	2006
GLIS3	169792	Polymyositis	C0085655	disease	Musculoskeletal Diseases; Nervous System Diseases	Disease or Syndrome	99	9	0.01	no reported evidence	1	1	0	2017	2017
FARS2	10667	Mitochondrial Encephalomyopathies	C0162666	group	Musculoskeletal Diseases; Nervous System Diseases; Nutritional and Metabolic Diseases	Disease or Syndrome	43	10	0.1	no reported evidence		1	1	2015	2015
FARS2	10667	Mitochondrial encephalopathy	C1852373	disease	Musculoskeletal Diseases; Nervous System Diseases; Nutritional and Metabolic Diseases	Disease or Syndrome	17	5	0.01	no reported evidence	1	1	1	2013	2013
HLA-DRB1	3123	Adult type dermatomyositis	C0221056	disease	Musculoskeletal Diseases; Nervous System Diseases; Skin and Connective Tissue Diseases	Disease or Syndrome	86	10	0.09	no reported evidence	0.666667	9	0	1996	2018
GLIS3	169792	Adult type dermatomyositis	C0221056	disease	Musculoskeletal Diseases; Nervous System Diseases; Skin and Connective Tissue Diseases	Disease or Syndrome	86	10	0.01	no reported evidence	1	1	0	2017	2017
HLA-DRB1	3123	Dermatomyositis	C0011633	disease	Musculoskeletal Diseases; Nervous System Diseases; Skin and Connective Tissue Diseases	Disease or Syndrome	113	13	0.1	no reported evidence	0.666667	10	0	1996	2018
HLA-DPA1	3113	Dermatomyositis	C0011633	disease	Musculoskeletal Diseases; Nervous System Diseases; Skin and Connective Tissue Diseases	Disease or Syndrome	113	13	0.1	no reported evidence		1	1	2017	2017
GLIS3	169792	Dermatomyositis	C0011633	disease	Musculoskeletal Diseases; Nervous System Diseases; Skin and Connective Tissue Diseases	Disease or Syndrome	113	13	0.01	no reported evidence	1	1	0	2017	2017
HLA-DRB1	3123	Dermatomyositis, Childhood Type	C0263666	disease	Musculoskeletal Diseases; Nervous System Diseases; Skin and Connective Tissue Diseases	Disease or Syndrome	39	0	0.04	no reported evidence	1	4	0	2004	2010
HLA-DQA1	3117	Dermatomyositis, Childhood Type	C0263666	disease	Musculoskeletal Diseases; Nervous System Diseases; Skin and Connective Tissue Diseases	Disease or Syndrome	39	0	0.04	no reported evidence	1	4	0	1998	2004
HLA-DRB1	3123	Chronic Fatigue Syndrome	C0015674	disease	Musculoskeletal Diseases; Nervous System Diseases; Virus Diseases	Disease or Syndrome	63	7	0.02	no reported evidence	1	2	0	2005	2009
HLA-DQB1	3119	Chronic Fatigue Syndrome	C0015674	disease	Musculoskeletal Diseases; Nervous System Diseases; Virus Diseases	Disease or Syndrome	63	7	0.01	no reported evidence	1	1	0	2005	2005
HLA-DQA1	3117	Chronic Fatigue Syndrome	C0015674	disease	Musculoskeletal Diseases; Nervous System Diseases; Virus Diseases	Disease or Syndrome	63	7	0.01	no reported evidence	0	1	0	2005	2005
IRS2	8660	Osteopenia	C0029453	disease	Musculoskeletal Diseases; Nutritional and Metabolic Diseases	Disease or Syndrome	328	21	0.01	no reported evidence	1	1	0	2002	2002
IRS2	8660	Osteoporosis	C0029456	disease	Musculoskeletal Diseases; Nutritional and Metabolic Diseases	Disease or Syndrome	440	82	0.21	no reported evidence		2	0	2008	2013
GALNS	2588	Osteoporosis	C0029456	disease	Musculoskeletal Diseases; Nutritional and Metabolic Diseases	Disease or Syndrome	440	82	0.1	no reported evidence		0	0
HLA-DRB1	3123	Rickets	C0035579	disease	Musculoskeletal Diseases; Nutritional and Metabolic Diseases	Disease or Syndrome	33	7	0.01	no reported evidence	1	1	0	2016	2016
HLA-DRB1	3123	Arthritis, Psoriatic	C0003872	disease	Musculoskeletal Diseases; Skin and Connective Tissue Diseases	Disease or Syndrome	200	39	0.08	no reported evidence	1	8	0	1991	2016
RPS6KB1	6198	Arthritis, Psoriatic	C0003872	disease	Musculoskeletal Diseases; Skin and Connective Tissue Diseases	Disease or Syndrome	200	39	0.01	no reported evidence	0	1	0	2016	2016
HLA-DRB1	3123	Polymyalgia Rheumatica	C0032533	disease	Musculoskeletal Diseases; Skin and Connective Tissue Diseases	Disease or Syndrome	20	2	0.1	no reported evidence	0.909091	11	0	1994	2009
HLA-DRB1	3123	Rheumatism	C0035435	disease	Musculoskeletal Diseases; Skin and Connective Tissue Diseases	Disease or Syndrome	94	1	0.06	no reported evidence	1	6	0	1995	2018
HLA-DQB1	3119	Rheumatism	C0035435	disease	Musculoskeletal Diseases; Skin and Connective Tissue Diseases	Disease or Syndrome	94	1	0.01	no reported evidence	1	1	0	1997	1997
GNAL	2774	Adult-Onset Dystonias	C0752197	disease	Nervous System Diseases	Disease or Syndrome	9	3	0.31	no reported evidence	1	2	0	2013	2015
GNAL	2774	Adult-Onset Idiopathic Focal Dystonias	C0752198	disease	Nervous System Diseases	Disease or Syndrome	7	0	0.3	no reported evidence		1	0	2013	2013
GNAL	2774	Adult-Onset Idiopathic Torsion Dystonias	C0752199	disease	Nervous System Diseases	Disease or Syndrome	7	0	0.3	no reported evidence		1	0	2013	2013
GNAL	2774	Autosomal Dominant Familial Dystonia	C0752200	disease	Nervous System Diseases	Disease or Syndrome	7	0	0.3	no reported evidence		1	0	2013	2013
GNAL	2774	Autosomal Recessive Familial Dystonia	C0752201	disease	Nervous System Diseases	Disease or Syndrome	7	0	0.3	no reported evidence		1	0	2013	2013
GSTT1	2952	Brain Diseases	C0006111	group	Nervous System Diseases	Disease or Syndrome	249	14	0.01	no reported evidence	0	1	0	2000	2000
FARS2	10667	Brain Diseases	C0006111	group	Nervous System Diseases	Disease or Syndrome	249	14	0.01	no reported evidence	1	1	0	2013	2013
GNAL	2774	Childhood Onset Dystonias	C0752202	disease	Nervous System Diseases	Disease or Syndrome	8	0	0.3	no reported evidence		1	0	2013	2013
HLA-DRB1	3123	CNS disorder	C0007682	group	Nervous System Diseases	Disease or Syndrome	123	2	0.01	no reported evidence	1	1	0	2011	2011
HLA-DRB1	3123	Common Migraine	C0338480	disease	Nervous System Diseases	Disease or Syndrome	54	38	0.02	no reported evidence	1	2	0	2006	2006
HLA-DRB1	3123	Complex Regional Pain Syndromes	C0458219	disease	Nervous System Diseases	Disease or Syndrome	14	0	0.03	no reported evidence	1	3	0	2000	2003
HLA-DQB1	3119	Complex Regional Pain Syndromes	C0458219	disease	Nervous System Diseases	Disease or Syndrome	14	0	0.02	no reported evidence	0.5	2	0	2009	2013
HLA-DRB1	3123	Demyelinating Diseases	C0011303	group	Nervous System Diseases	Disease or Syndrome	84	3	0.01	no reported evidence	1	1	0	2011	2011
GNAL	2774	Dopa-Responsive Dystonia	C1851920	disease	Nervous System Diseases	Disease or Syndrome	16	15	0.01	no reported evidence	1	1	0	2014	2014
GNAL	2774	Dystonia Disorders	C0393593	group	Nervous System Diseases	Disease or Syndrome	134	25	0.38	no reported evidence	1	9	1	2013	2017
HLA-DRB1	3123	Dystonia Disorders	C0393593	group	Nervous System Diseases	Disease or Syndrome	134	25	0.03	no reported evidence	1	3	0	2000	2003
HLA-DQB1	3119	Dystonia Disorders	C0393593	group	Nervous System Diseases	Disease or Syndrome	134	25	0.02	no reported evidence	0.5	2	0	2009	2013
SEMA6A	57556	Dystonia Disorders	C0393593	group	Nervous System Diseases	Disease or Syndrome	134	25	0.01	no reported evidence	1	1	0	2012	2012
GNAL	2774	Dystonia, Primary	C0752203	disease	Nervous System Diseases	Disease or Syndrome	24	6	0.33	no reported evidence	1	4	0	2013	2014
GNAL	2774	Dystonia, Secondary	C0752205	disease	Nervous System Diseases	Disease or Syndrome	9	0	0.3	no reported evidence		1	0	2013	2013
GNAL	2774	Dystonias, Sporadic	C0752206	disease	Nervous System Diseases	Disease or Syndrome	8	0	0.32	no reported evidence	1	3	0	2013	2015
HLA-DRB1	3123	Encephalomyelitis	C0014070	disease	Nervous System Diseases	Disease or Syndrome	347	2	0.05	no reported evidence	1	5	1	1999	2015
FARS2	10667	Encephalopathies	C0085584	group	Nervous System Diseases	Disease or Syndrome	233	19	0.01	no reported evidence	1	1	0	2013	2013
FARS2	10667	Epilepsy	C0014544	disease	Nervous System Diseases	Disease or Syndrome	1176	147	0.12	no reported evidence	1	2	0	2013	2014
TGFBR3	7049	Epilepsy	C0014544	disease	Nervous System Diseases	Disease or Syndrome	1176	147	0.1	no reported evidence		0	0
ABAT	18	Epilepsy	C0014544	disease	Nervous System Diseases	Disease or Syndrome	1176	147	0.1	no reported evidence		0	0
CTNND2	1501	Epilepsy	C0014544	disease	Nervous System Diseases	Disease or Syndrome	1176	147	0.01	no reported evidence	1	1	0	2017	2017
SLC25A21	89874	Epilepsy	C0014544	disease	Nervous System Diseases	Disease or Syndrome	1176	147	0.01	no reported evidence	1	1	0	2013	2013
SEMA6A	57556	Epilepsy	C0014544	disease	Nervous System Diseases	Disease or Syndrome	1176	147	0.01	no reported evidence	1	1	0	2009	2009
CTNND2	1501	EPILEPSY, FAMILIAL ADULT MYOCLONIC, 1	C1832841	disease	Nervous System Diseases	Disease or Syndrome	3	0	0.3	no reported evidence		0	0
ABAT	18	Epilepsy, Reflex	C0270857	disease	Nervous System Diseases	Disease or Syndrome	1	0	0.2	no reported evidence		1	0	1998	1998
GNAL	2774	Familial Dystonia	C0752207	disease	Nervous System Diseases	Disease or Syndrome	15	0	0.3	no reported evidence		1	0	2013	2013
GNAL	2774	Focal Dystonia	C0743332	disease	Nervous System Diseases	Disease or Syndrome	16	6	0.3	no reported evidence		1	0	2013	2013
GNAL	2774	Idiopathic familial dystonia	C0393598	disease	Nervous System Diseases	Disease or Syndrome	9	0	0.3	no reported evidence		1	0	2013	2013
HLA-DRB1	3123	Juvenile Myoclonic Epilepsy	C0270853	disease	Nervous System Diseases	Disease or Syndrome	34	30	0.03	no reported evidence	1	3	0	1996	1999
HLA-DRB1	3123	Migraine Disorders	C0149931	group	Nervous System Diseases	Disease or Syndrome	289	198	0.01	no reported evidence	1	1	0	2006	2006
GNAL	2774	Movement Disorders	C0026650	group	Nervous System Diseases	Disease or Syndrome	168	6	0.01	no reported evidence	1	1	0	2015	2015
HLA-DRB1	3123	nervous system disorder	C0027765	group	Nervous System Diseases	Disease or Syndrome	435	13	0.01	no reported evidence	1	1	0	2016	2016
HLA-DQB1	3119	nervous system disorder	C0027765	group	Nervous System Diseases	Disease or Syndrome	435	13	0.01	no reported evidence	1	1	0	2018	2018
SEMA6A	57556	Neurodegenerative Disorders	C0524851	group	Nervous System Diseases	Disease or Syndrome	744	41	0.02	no reported evidence	1	2	0	2013	2016
RPS6KB1	6198	Neurodegenerative Disorders	C0524851	group	Nervous System Diseases	Disease or Syndrome	744	41	0.01	no reported evidence	1	1	0	2015	2015
FARS2	10667	Neurodegenerative Disorders	C0524851	group	Nervous System Diseases	Disease or Syndrome	744	41	0.01	no reported evidence	1	1	0	2016	2016
GNAL	2774	Parkinson Disease	C0030567	disease	Nervous System Diseases	Disease or Syndrome	1063	636	0.31	limited	1	16	0	2013	2017
GSTT1	2952	Parkinson Disease	C0030567	disease	Nervous System Diseases	Disease or Syndrome	1063	636	0.04	no reported evidence	0.5	4	0	2000	2017
HLA-DRB1	3123	Parkinson Disease	C0030567	disease	Nervous System Diseases	Disease or Syndrome	1063	636	0.04	no reported evidence	1	4	0	2012	2017
ABAT	18	PARKINSON DISEASE 2, AUTOSOMAL RECESSIVE JUVENILE	C1868675	disease	Nervous System Diseases	Disease or Syndrome	95	28	0.2	no reported evidence		1	0	2012	2012
HLA-DRB1	3123	Parkinsonian Disorders	C0242422	group	Nervous System Diseases	Disease or Syndrome	213	64	0.01	no reported evidence	1	1	0	2001	2001
GSTT1	2952	Peripheral Neuropathy	C0031117	group	Nervous System Diseases	Disease or Syndrome	308	66	0.01	no reported evidence	1	1	1	2011	2011
HLA-DRB1	3123	Polyneuropathy	C0152025	disease	Nervous System Diseases	Disease or Syndrome	94	8	0.01	no reported evidence	1	1	0	2009	2009
HLA-DRB1	3123	Spinal Cord Diseases	C0037928	group	Nervous System Diseases	Disease or Syndrome	39	0	0.01	no reported evidence		1	0	2007	2007
GNAL	2774	Writer's Cramp	C4316810	disease	Nervous System Diseases	Disease or Syndrome	7	0	0.3	no reported evidence		1	0	2013	2013
HLA-DRB1	3123	Amyotrophic Lateral Sclerosis	C0002736	disease	Nervous System Diseases; Nutritional and Metabolic Diseases	Disease or Syndrome	659	259	0.01	no reported evidence	1	1	0	2010	2010
CTNND2	1501	AMYOTROPHIC LATERAL SCLEROSIS 1	C1862939	disease	Nervous System Diseases; Nutritional and Metabolic Diseases	Disease or Syndrome	93	85	0.1	no reported evidence		1	1	2014	2014
CTNND2	1501	Amyotrophic Lateral Sclerosis, Sporadic	C1862941	disease	Nervous System Diseases; Nutritional and Metabolic Diseases	Disease or Syndrome	135	92	0.1	no reported evidence		1	1	2014	2014
GNAL	2774	Pili torti-deafness syndrome	C0266006	disease	Nervous System Diseases; Nutritional and Metabolic Diseases; Otorhinolaryngologic Diseases; Pathological Conditions, Signs and Symptoms; Skin and Connective Tissue Diseases	Disease or Syndrome	10	5	0.02	no reported evidence	1	2	0	2013	2014
GALNS	2588	hearing impairment	C1384666	phenotype	Nervous System Diseases; Otorhinolaryngologic Diseases; Pathological Conditions, Signs and Symptoms	Disease or Syndrome	293	1	0.1	no reported evidence		0	0
HLA-DRB1	3123	Sensorineural Hearing Loss (disorder)	C0018784	disease	Nervous System Diseases; Otorhinolaryngologic Diseases; Pathological Conditions, Signs and Symptoms	Disease or Syndrome	470	31	0.01	no reported evidence		1	0	2006	2006
HLA-DQB1	3119	Sensorineural Hearing Loss (disorder)	C0018784	disease	Nervous System Diseases; Otorhinolaryngologic Diseases; Pathological Conditions, Signs and Symptoms	Disease or Syndrome	470	31	0.01	no reported evidence		1	0	2006	2006
ABAT	18	Atonic Absence Seizures	C0751123	disease	Nervous System Diseases; Pathological Conditions, Signs and Symptoms	Disease or Syndrome	100	0	0.3	no reported evidence		1	0	1999	1999
HLA-DRB1	3123	Chorea	C0008489	phenotype	Nervous System Diseases; Pathological Conditions, Signs and Symptoms	Disease or Syndrome	72	7	0.02	no reported evidence	1	2	0	2000	2001
HLA-DQB1	3119	Chorea	C0008489	phenotype	Nervous System Diseases; Pathological Conditions, Signs and Symptoms	Disease or Syndrome	72	7	0.01	no reported evidence	1	1	0	2000	2000
ABAT	18	Complex partial seizures	C0149958	disease	Nervous System Diseases; Pathological Conditions, Signs and Symptoms	Disease or Syndrome	115	6	0.3	no reported evidence		1	0	1999	1999
ABAT	18	Epileptic drop attack	C0270846	disease	Nervous System Diseases; Pathological Conditions, Signs and Symptoms	Disease or Syndrome	114	1	0.3	no reported evidence		1	0	1999	1999
ABAT	18	Epileptic Seizures	C4317109	disease	Nervous System Diseases; Pathological Conditions, Signs and Symptoms	Disease or Syndrome	102	0	0.3	no reported evidence		1	0	1999	1999
ABAT	18	Generalized Absence Seizures	C4505436	disease	Nervous System Diseases; Pathological Conditions, Signs and Symptoms	Disease or Syndrome	100	0	0.3	no reported evidence		1	0	1999	1999
ABAT	18	Generalized seizures	C0234533	disease	Nervous System Diseases; Pathological Conditions, Signs and Symptoms	Disease or Syndrome	125	4	0.3	no reported evidence		1	0	1999	1999
CTNND2	1501	Generalized seizures	C0234533	disease	Nervous System Diseases; Pathological Conditions, Signs and Symptoms	Disease or Syndrome	125	4	0.1	no reported evidence		0	0
ABAT	18	Jacksonian Seizure	C0022333	disease	Nervous System Diseases; Pathological Conditions, Signs and Symptoms	Disease or Syndrome	100	0	0.3	no reported evidence		1	0	1999	1999
ABAT	18	Neonatal Hypotonia	C2267233	disease	Nervous System Diseases; Pathological Conditions, Signs and Symptoms	Disease or Syndrome	111	19	0.3	no reported evidence		1	0	1999	1999
ABAT	18	Nonepileptic Seizures	C3495874	disease	Nervous System Diseases; Pathological Conditions, Signs and Symptoms	Disease or Syndrome	100	0	0.3	no reported evidence		1	0	1999	1999
ABAT	18	Olfactory seizure	C0422853	disease	Nervous System Diseases; Pathological Conditions, Signs and Symptoms	Disease or Syndrome	100	0	0.3	no reported evidence		1	0	1999	1999
HLA-DRB1	3123	Paresis	C0030552	phenotype	Nervous System Diseases; Pathological Conditions, Signs and Symptoms	Disease or Syndrome	112	22	0.02	no reported evidence	1	2	0	2010	2012
HLA-DRB1	3123	Postherpetic neuralgia	C0032768	disease	Nervous System Diseases; Pathological Conditions, Signs and Symptoms	Disease or Syndrome	10	1	0.01	no reported evidence	1	1	0	2004	2004
ABAT	18	Seizures, Clonic	C0234535	disease	Nervous System Diseases; Pathological Conditions, Signs and Symptoms	Disease or Syndrome	100	0	0.3	no reported evidence		1	0	1999	1999
ABAT	18	Seizures, Focal	C0751495	phenotype	Nervous System Diseases; Pathological Conditions, Signs and Symptoms	Disease or Syndrome	128	3	0.3	no reported evidence		1	0	1999	1999
CTNND2	1501	Seizures, Focal	C0751495	phenotype	Nervous System Diseases; Pathological Conditions, Signs and Symptoms	Disease or Syndrome	128	3	0.1	no reported evidence		0	0
ABAT	18	Single Seizure	C0751110	disease	Nervous System Diseases; Pathological Conditions, Signs and Symptoms	Disease or Syndrome	100	0	0.3	no reported evidence		1	0	1999	1999
FARS2	10667	Spastic Paraplegia	C0037772	disease	Nervous System Diseases; Pathological Conditions, Signs and Symptoms	Disease or Syndrome	114	40	0.1	no reported evidence		0	0
ABAT	18	Status Epilepticus	C0038220	disease	Nervous System Diseases; Pathological Conditions, Signs and Symptoms	Disease or Syndrome	220	7	0.2	no reported evidence		1	0	1997	1997
GNAL	2774	Tardive Dyskinesia	C0686347	disease	Nervous System Diseases; Pathological Conditions, Signs and Symptoms	Disease or Syndrome	50	38	0.01	no reported evidence	1	1	0	2014	2014
ABAT	18	Tonic - clonic seizures	C0494475	disease	Nervous System Diseases; Pathological Conditions, Signs and Symptoms	Disease or Syndrome	172	10	0.3	no reported evidence		1	0	1999	1999
ABAT	18	Vertiginous seizure	C0422855	disease	Nervous System Diseases; Pathological Conditions, Signs and Symptoms	Disease or Syndrome	100	0	0.3	no reported evidence		1	0	1999	1999
ABAT	18	Visual seizure	C0270824	disease	Nervous System Diseases; Pathological Conditions, Signs and Symptoms	Disease or Syndrome	206	0	0.5	no reported evidence		4	0	1989	2012
HLA-DRB1	3123	Sleep Apnea, Central	C0520680	disease	Nervous System Diseases; Respiratory Tract Diseases	Disease or Syndrome	45	1	0.01	no reported evidence	1	1	0	2002	2002
HLA-DRB1	3123	Encephalitis, St. Louis	C0014060	disease	Nervous System Diseases; Virus Diseases	Disease or Syndrome	123	11	0.01	no reported evidence	1	1	0	2004	2004
HLA-DQB1	3119	Encephalitis, St. Louis	C0014060	disease	Nervous System Diseases; Virus Diseases	Disease or Syndrome	123	11	0.01	no reported evidence	1	1	0	2006	2006
SEMA6A	57556	Herpes encephalitis	C0276226	disease	Nervous System Diseases; Virus Diseases	Disease or Syndrome	20	0	0.01	no reported evidence	1	1	0	2008	2008
HLA-DRB1	3123	Tropical Spastic Paraparesis	C0030481	disease	Nervous System Diseases; Virus Diseases	Disease or Syndrome	38	2	0.04	no reported evidence	1	4	0	1990	2008
GSTT1	2952	Carpal Tunnel Syndrome	C0007286	disease	Nervous System Diseases; Wounds and Injuries	Disease or Syndrome	25	6	0.01	no reported evidence	1	1	0	2004	2004
FARS2	10667	Acidosis, Lactic	C0001125	phenotype	Nutritional and Metabolic Diseases	Disease or Syndrome	182	4	0.1	no reported evidence		0	0
HLA-DRB1	3123	Amyloidosis	C0002726	disease	Nutritional and Metabolic Diseases	Disease or Syndrome	832	120	0.02	no reported evidence	1	2	0	2007	2009
SEMA6A	57556	Amyloidosis	C0002726	disease	Nutritional and Metabolic Diseases	Disease or Syndrome	832	120	0.02	no reported evidence	1	2	0	2010	2016
CTNND2	1501	Amyloidosis	C0002726	disease	Nutritional and Metabolic Diseases	Disease or Syndrome	832	120	0.01	no reported evidence	1	1	2	2013	2013
FBXO8	26269	Amyloidosis	C0002726	disease	Nutritional and Metabolic Diseases	Disease or Syndrome	832	120	0.01	no reported evidence	1	1	0	2007	2007
SCARB1	949	Dyslipidemias	C0242339	group	Nutritional and Metabolic Diseases	Disease or Syndrome	215	48	0.02	no reported evidence	1	2	0	2006	2007
ZBTB7C	201501	Dyslipidemias	C0242339	group	Nutritional and Metabolic Diseases	Disease or Syndrome	215	48	0.01	no reported evidence	1	1	0	2010	2010
HLA-DRB1	3123	Hypercalcemia	C0020437	disease	Nutritional and Metabolic Diseases	Disease or Syndrome	97	3	0.01	no reported evidence	1	1	0	2003	2003
SCARB1	949	Hypercholesterolemia	C0020443	disease	Nutritional and Metabolic Diseases	Disease or Syndrome	239	63	0.02	no reported evidence	1	2	0	2003	2010
IRS2	8660	Hyperglycemia	C0020456	disease	Nutritional and Metabolic Diseases	Disease or Syndrome	487	37	0.32	no reported evidence	0.5	4	0	2005	2016
HLA-DRB1	3123	Hyperglycemia	C0020456	disease	Nutritional and Metabolic Diseases	Disease or Syndrome	487	37	0.01	no reported evidence	1	1	0	2008	2008
SEMA6A	57556	Hyperglycemia	C0020456	disease	Nutritional and Metabolic Diseases	Disease or Syndrome	487	37	0.01	no reported evidence	1	1	0	2016	2016
ZBTB7C	201501	Hyperglycemia	C0020456	disease	Nutritional and Metabolic Diseases	Disease or Syndrome	487	37	0.01	no reported evidence	1	1	0	2006	2006
RPS6KB1	6198	Hyperinsulinism	C0020459	disease	Nutritional and Metabolic Diseases	Disease or Syndrome	376	33	0.2	no reported evidence		1	0	2005	2005
IRS2	8660	Hyperinsulinism	C0020459	disease	Nutritional and Metabolic Diseases	Disease or Syndrome	376	33	0.04	no reported evidence	1	4	0	2000	2017
HLA-DRB1	3123	Hyperinsulinism	C0020459	disease	Nutritional and Metabolic Diseases	Disease or Syndrome	376	33	0.01	no reported evidence	1	1	0	2011	2011
GSTT1	2952	Hypertriglyceridemia	C0020557	phenotype	Nutritional and Metabolic Diseases	Disease or Syndrome	156	62	0.01	no reported evidence	1	1	0	2009	2009
IRS2	8660	Hypoglycemia	C0020615	disease	Nutritional and Metabolic Diseases	Disease or Syndrome	231	13	0.01	no reported evidence	1	1	0	2002	2002
IRS2	8660	Impaired glucose tolerance	C0271650	phenotype	Nutritional and Metabolic Diseases	Disease or Syndrome	325	55	0.02	no reported evidence	1	2	1	2003	2006
RPS6KB1	6198	Impaired glucose tolerance	C0271650	phenotype	Nutritional and Metabolic Diseases	Disease or Syndrome	325	55	0.01	no reported evidence	1	1	0	2011	2011
ZBTB7C	201501	Impaired glucose tolerance	C0271650	phenotype	Nutritional and Metabolic Diseases	Disease or Syndrome	325	55	0.01	no reported evidence	1	1	0	2004	2004
HLA-DQB1	3119	Impaired glucose tolerance	C0271650	phenotype	Nutritional and Metabolic Diseases	Disease or Syndrome	325	55	0.01	no reported evidence	0	1	0	1999	1999
HLA-DRB1	3123	Ketosis	C0022638	disease	Nutritional and Metabolic Diseases	Disease or Syndrome	45	6	0.01	no reported evidence	1	1	0	2015	2015
ZBTB7C	201501	Malnutrition	C0162429	disease	Nutritional and Metabolic Diseases	Disease or Syndrome	224	16	0.01	no reported evidence	1	1	0	2005	2005
RPS6KB1	6198	Metabolic Diseases	C0025517	group	Nutritional and Metabolic Diseases	Disease or Syndrome	420	21	0.01	no reported evidence	1	1	0	2016	2016
ZBTB7C	201501	Metabolic Diseases	C0025517	group	Nutritional and Metabolic Diseases	Disease or Syndrome	420	21	0.01	no reported evidence	1	1	0	2000	2000
GALNS	2588	Metabolic Diseases	C0025517	group	Nutritional and Metabolic Diseases	Disease or Syndrome	420	21	0.01	no reported evidence	1	1	0	2012	2012
IRS2	8660	Metabolic Syndrome X	C0524620	disease	Nutritional and Metabolic Diseases	Disease or Syndrome	547	293	0.06	no reported evidence	1	6	1	2009	2016
ZBTB7C	201501	Metabolic Syndrome X	C0524620	disease	Nutritional and Metabolic Diseases	Disease or Syndrome	547	293	0.03	no reported evidence	1	3	0	2005	2006
HLA-DRB1	3123	Metabolic Syndrome X	C0524620	disease	Nutritional and Metabolic Diseases	Disease or Syndrome	547	293	0.02	no reported evidence	1	2	0	2007	2013
ABAT	18	Mitochondrial Diseases	C0751651	group	Nutritional and Metabolic Diseases	Disease or Syndrome	383	57	0.3	strong		0	0
FARS2	10667	Mitochondrial Diseases	C0751651	group	Nutritional and Metabolic Diseases	Disease or Syndrome	383	57	0.3	strong		0	0
FARS2	10667	Mitochondrial Respiratory Chain Deficiencies	C0949857	disease	Nutritional and Metabolic Diseases	Disease or Syndrome	39	2	0.01	no reported evidence	1	1	0	2014	2014
SCARB1	949	Protein Deficiency	C0033626	disease	Nutritional and Metabolic Diseases	Disease or Syndrome	82	1	0.01	no reported evidence	1	1	0	2009	2009
HLA-DQA1	3117	Pseudohyperkalemia Cardiff	C1861453	disease	Nutritional and Metabolic Diseases	Disease or Syndrome	130	21	0.02	no reported evidence	1	2	0	2006	2014
HLA-DRB1	3123	Pseudohyperkalemia Cardiff	C1861453	disease	Nutritional and Metabolic Diseases	Disease or Syndrome	130	21	0.01	no reported evidence	1	1	0	2014	2014
RPS6KB1	6198	Obesity	C0028754	disease	Nutritional and Metabolic Diseases; Pathological Conditions, Signs and Symptoms	Disease or Syndrome	1960	811	0.25	no reported evidence	1	5	0	2005	2016
IRS2	8660	Obesity	C0028754	disease	Nutritional and Metabolic Diseases; Pathological Conditions, Signs and Symptoms	Disease or Syndrome	1960	811	0.1	no reported evidence	1	17	1	1998	2015
FARS2	10667	Obesity	C0028754	disease	Nutritional and Metabolic Diseases; Pathological Conditions, Signs and Symptoms	Disease or Syndrome	1960	811	0.1	no reported evidence		1	1	2013	2013
ZBTB7C	201501	Obesity	C0028754	disease	Nutritional and Metabolic Diseases; Pathological Conditions, Signs and Symptoms	Disease or Syndrome	1960	811	0.06	no reported evidence	1	6	0	1998	2009
SCARB1	949	Obesity	C0028754	disease	Nutritional and Metabolic Diseases; Pathological Conditions, Signs and Symptoms	Disease or Syndrome	1960	811	0.04	no reported evidence	1	4	2	2003	2015
HLA-DRB1	3123	Obesity	C0028754	disease	Nutritional and Metabolic Diseases; Pathological Conditions, Signs and Symptoms	Disease or Syndrome	1960	811	0.02	no reported evidence	1	2	0	2014	2016
GSTT1	2952	Obesity	C0028754	disease	Nutritional and Metabolic Diseases; Pathological Conditions, Signs and Symptoms	Disease or Syndrome	1960	811	0.01	no reported evidence	1	1	0	2014	2014
SEMA6A	57556	Obesity	C0028754	disease	Nutritional and Metabolic Diseases; Pathological Conditions, Signs and Symptoms	Disease or Syndrome	1960	811	0.01	no reported evidence	1	1	0	2013	2013
IRS2	8660	Obesity, Morbid	C0028756	disease	Nutritional and Metabolic Diseases; Pathological Conditions, Signs and Symptoms	Disease or Syndrome	112	29	0.02	no reported evidence	1	2	1	2003	2010
RPS6KB1	6198	Obesity, Morbid	C0028756	disease	Nutritional and Metabolic Diseases; Pathological Conditions, Signs and Symptoms	Disease or Syndrome	112	29	0.01	no reported evidence	1	1	0	2013	2013
ZBTB7C	201501	Lipodystrophy	C0023787	disease	Nutritional and Metabolic Diseases; Skin and Connective Tissue Diseases	Disease or Syndrome	112	19	0.01	no reported evidence	1	1	0	2010	2010
GSTT1	2952	Asbestosis	C0003949	disease	Occupational Diseases; Respiratory Tract Diseases	Disease or Syndrome	28	2	0.32	no reported evidence	1	2	0	1997	2007
HLA-DRB1	3123	Beryllium Disease	C2350873	disease	Occupational Diseases; Respiratory Tract Diseases	Disease or Syndrome	12	0	0.3	no reported evidence		2	0	2006	2008
GSTT1	2952	Pulmonary Fibrosis - from Asbestos Exposure	C2930617	disease	Occupational Diseases; Respiratory Tract Diseases	Disease or Syndrome	14	0	0.3	no reported evidence		1	0	2007	2007
HLA-DQB1	3119	Silicosis	C0037116	disease	Occupational Diseases; Respiratory Tract Diseases	Disease or Syndrome	57	2	0.02	no reported evidence	1	2	0	2001	2008
HLA-DRB1	3123	Silicosis	C0037116	disease	Occupational Diseases; Respiratory Tract Diseases	Disease or Syndrome	57	2	0.01	no reported evidence		1	0	2008	2008
HLA-DRB1	3123	Meniere Disease	C0025281	disease	Otorhinolaryngologic Diseases	Disease or Syndrome	32	20	0.02	no reported evidence		2	0	2003	2007
SLC25A21	89874	Otitis Media	C0029882	disease	Otorhinolaryngologic Diseases	Disease or Syndrome	100	4	0.01	no reported evidence	1	1	0	2014	2014
FBXO8	26269	Nasal Polyps	C0027430	disease	Otorhinolaryngologic Diseases; Pathological Conditions, Signs and Symptoms; Respiratory Tract Diseases	Disease or Syndrome	218	0	0.01	no reported evidence	1	1	0	2016	2016
GSTT1	2952	Laryngeal Diseases	C0023051	group	Otorhinolaryngologic Diseases; Respiratory Tract Diseases	Disease or Syndrome	55	5	0.01	no reported evidence	1	1	0	2005	2005
GALNS	2588	Pharyngitis	C0031350	disease	Otorhinolaryngologic Diseases; Respiratory Tract Diseases; Stomatognathic Diseases	Disease or Syndrome	11	0	0.07	no reported evidence	1	7	0	2003	2016
GALNS	2588	Tonsillitis	C0040425	disease	Otorhinolaryngologic Diseases; Respiratory Tract Diseases; Stomatognathic Diseases	Disease or Syndrome	15	0	0.01	no reported evidence	1	1	0	2012	2012
HLA-DRB1	3123	Amebiasis	C0002438	disease	Parasitic Diseases	Disease or Syndrome	11	1	0.01	no reported evidence	0	1	0	2004	2004
HLA-DRB1	3123	Hookworm Infections	C0019911	group	Parasitic Diseases	Disease or Syndrome	9	0	0.01	no reported evidence	1	1	0	2003	2003
HLA-DRB1	3123	Leishmaniasis, Visceral	C0023290	disease	Parasitic Diseases	Disease or Syndrome	85	7	0.31	no reported evidence	1	1	0	2013	2013
HLA-DQA1	3117	Leishmaniasis, Visceral	C0023290	disease	Parasitic Diseases	Disease or Syndrome	85	7	0.31	no reported evidence	1	1	0	2013	2013
HLA-DRB1	3123	Malaria	C0024530	disease	Parasitic Diseases	Disease or Syndrome	468	107	0.09	no reported evidence	0.857143	9	0	1991	2016
HLA-DRB1	3123	Malaria, Falciparum	C0024535	disease	Parasitic Diseases	Disease or Syndrome	88	6	0.01	no reported evidence		1	0	2006	2006
HLA-DRB1	3123	Schistosomiasis	C0036323	disease	Parasitic Diseases	Disease or Syndrome	66	3	0.01	no reported evidence		1	0	2006	2006
HLA-DQB1	3119	Schistosomiasis	C0036323	disease	Parasitic Diseases	Disease or Syndrome	66	3	0.01	no reported evidence	1	1	0	1998	1998
HLA-DRB1	3123	Mucocutaneous leishmaniasis	C1328252	disease	Parasitic Diseases; Skin and Connective Tissue Diseases	Disease or Syndrome	13	0	0.01	no reported evidence	1	1	0	2013	2013
HLA-DRB1	3123	Chronic periaortitis	C0031022	disease	Pathological Conditions, Signs and Symptoms	Disease or Syndrome	8	0	0.01	no reported evidence	1	1	0	2006	2006
HLA-DRB1	3123	Cirrhosis	C1623038	disease	Pathological Conditions, Signs and Symptoms	Disease or Syndrome	432	48	0.05	no reported evidence	0.8	5	0	2002	2015
GALNS	2588	Hyperammonemia	C0220994	phenotype	Pathological Conditions, Signs and Symptoms	Disease or Syndrome	121	1	0.3	limited		0	0
HLA-DRB1	3123	Hyperbilirubinemia	C0020433	disease	Pathological Conditions, Signs and Symptoms	Disease or Syndrome	55	9	0.01	no reported evidence	1	1	0	2010	2010
HLA-DQB1	3119	Multiple Chronic Conditions	C3266262	disease	Pathological Conditions, Signs and Symptoms	Disease or Syndrome	66	4	0.01	no reported evidence	1	1	0	2018	2018
HLA-DQB1	3119	Ulcer	C0041582	disease	Pathological Conditions, Signs and Symptoms	Disease or Syndrome	183	10	0.02	no reported evidence	1	2	0	1996	2006
GSTT1	2952	Ulcer	C0041582	disease	Pathological Conditions, Signs and Symptoms	Disease or Syndrome	183	10	0.01	no reported evidence	1	1	0	2014	2014
HLA-DRB1	3123	Alopecia	C0002170	disease	Pathological Conditions, Signs and Symptoms; Skin and Connective Tissue Diseases	Disease or Syndrome	215	20	0.03	no reported evidence	1	3	0	1991	2012
HLA-DQB1	3119	Alopecia	C0002170	disease	Pathological Conditions, Signs and Symptoms; Skin and Connective Tissue Diseases	Disease or Syndrome	215	20	0.01	no reported evidence	1	1	0	2012	2012
HLA-DRB1	3123	Alopecia universalis	C0263505	disease	Pathological Conditions, Signs and Symptoms; Skin and Connective Tissue Diseases	Disease or Syndrome	12	1	0.01	no reported evidence	1	1	0	1995	1995
HLA-DRB1	3123	ATRICHIA WITH PAPULAR LESIONS	C1859592	disease	Pathological Conditions, Signs and Symptoms; Skin and Connective Tissue Diseases	Disease or Syndrome	46	3	0.01	no reported evidence	1	1	0	2006	2006
HLA-DRB1	3123	Erythema	C0041834	phenotype	Pathological Conditions, Signs and Symptoms; Skin and Connective Tissue Diseases	Disease or Syndrome	112	2	0.11	no reported evidence	1	1	0	2013	2013
HLA-DQB1	3119	Erythema	C0041834	phenotype	Pathological Conditions, Signs and Symptoms; Skin and Connective Tissue Diseases	Disease or Syndrome	112	2	0.1	no reported evidence		0	0
HLA-DRB1	3123	Viremia	C0042749	disease	Pathological Conditions, Signs and Symptoms; Virus Diseases	Disease or Syndrome	60	2	0.01	no reported evidence	1	1	0	1998	1998
HLA-DRB1	3123	Bronchial Hyperreactivity	C0085129	disease	Respiratory Tract Diseases	Disease or Syndrome	77	9	0.01	no reported evidence	1	1	0	2007	2007
GSTT1	2952	Bronchitis, Chronic	C0008677	disease	Respiratory Tract Diseases	Disease or Syndrome	65	10	0.01	no reported evidence	1	1	0	2005	2005
TGFBR3	7049	Chronic Obstructive Airway Disease	C0024117	disease	Respiratory Tract Diseases	Disease or Syndrome	668	408	0.01	no reported evidence	1	1	0	2009	2009
SEMA6A	57556	Chronic Obstructive Airway Disease	C0024117	disease	Respiratory Tract Diseases	Disease or Syndrome	668	408	0.01	no reported evidence	1	1	0	2011	2011
SCARB1	949	Chronic Obstructive Airway Disease	C0024117	disease	Respiratory Tract Diseases	Disease or Syndrome	668	408	0.01	no reported evidence	1	1	0	2015	2015
HLA-DRB1	3123	Hamman-Rich syndrome	C0085786	disease	Respiratory Tract Diseases	Disease or Syndrome	232	9	0.01	no reported evidence	1	1	0	2011	2011
HLA-DRB1	3123	Idiopathic pulmonary arterial hypertension	C3203102	disease	Respiratory Tract Diseases	Disease or Syndrome	296	20	0.02	no reported evidence	0.5	2	0	1996	2010
TGFBR3	7049	Idiopathic pulmonary arterial hypertension	C3203102	disease	Respiratory Tract Diseases	Disease or Syndrome	296	20	0.01	no reported evidence	1	1	0	2001	2001
HLA-DRB1	3123	Idiopathic Pulmonary Fibrosis	C1800706	disease	Respiratory Tract Diseases	Disease or Syndrome	378	49	0.02	no reported evidence	1	2	0	2006	2011
FBXO8	26269	Idiopathic Pulmonary Fibrosis	C1800706	disease	Respiratory Tract Diseases	Disease or Syndrome	378	49	0.01	no reported evidence	1	1	0	2015	2015
CTNND2	1501	Lung diseases	C0024115	group	Respiratory Tract Diseases	Disease or Syndrome	392	18	0.01	no reported evidence	1	1	0	2013	2013
GSTT1	2952	Lung diseases	C0024115	group	Respiratory Tract Diseases	Disease or Syndrome	392	18	0.01	no reported evidence	1	1	0	1997	1997
HLA-DRB1	3123	Lung Diseases, Interstitial	C0206062	group	Respiratory Tract Diseases	Disease or Syndrome	150	121	0.04	no reported evidence	1	4	0	2012	2017
TGFBR1	7046	Lung Diseases, Interstitial	C0206062	group	Respiratory Tract Diseases	Disease or Syndrome	150	121	0.01	no reported evidence	1	1	0	2010	2010
CTNND2	1501	Pleural effusion disorder	C0032227	group	Respiratory Tract Diseases	Disease or Syndrome	106	4	0.01	no reported evidence	1	1	0	2013	2013
HLA-DRB1	3123	Pleural effusion disorder	C0032227	group	Respiratory Tract Diseases	Disease or Syndrome	106	4	0.01	no reported evidence	1	1	0	2004	2004
FBXO8	26269	Pleural effusion disorder	C0032227	group	Respiratory Tract Diseases	Disease or Syndrome	106	4	0.01	no reported evidence	1	1	0	2011	2011
HLA-DRB1	3123	Pleurisy	C0032231	disease	Respiratory Tract Diseases	Disease or Syndrome	20	0	0.01	no reported evidence	1	1	0	1996	1996
HLA-DRB1	3123	Pneumonia	C0032285	disease	Respiratory Tract Diseases	Disease or Syndrome	496	14	0.02	no reported evidence	1	2	0	2007	2015
GSTT1	2952	Pneumonia	C0032285	disease	Respiratory Tract Diseases	Disease or Syndrome	496	14	0.01	no reported evidence	1	1	0	2005	2005
HLA-DRB1	3123	Pneumonitis	C3714636	disease	Respiratory Tract Diseases	Disease or Syndrome	338	4	0.01	no reported evidence	1	1	0	2007	2007
SEMA6A	57556	Pulmonary Edema	C0034063	disease	Respiratory Tract Diseases	Disease or Syndrome	77	0	0.01	no reported evidence	1	1	0	2001	2001
TGFBR3	7049	Pulmonary Emphysema	C0034067	disease	Respiratory Tract Diseases	Disease or Syndrome	224	17	0.01	no reported evidence	1	1	0	2009	2009
HLA-DRB1	3123	Pulmonary Fibrosis	C0034069	disease	Respiratory Tract Diseases	Disease or Syndrome	431	13	0.13	no reported evidence	0.666667	3	0	2005	2015
HLA-DRB1	3123	Influenza	C0021400	disease	Respiratory Tract Diseases; Virus Diseases	Disease or Syndrome	588	13	0.04	no reported evidence	1	4	0	1986	2016
HLA-DQB1	3119	Influenza	C0021400	disease	Respiratory Tract Diseases; Virus Diseases	Disease or Syndrome	588	13	0.01	no reported evidence	1	1	0	2014	2014
HLA-DRB1	3123	Severe Acute Respiratory Syndrome	C1175175	disease	Respiratory Tract Diseases; Virus Diseases	Disease or Syndrome	84	1	0.01	no reported evidence	1	1	0	2004	2004
SEMA6A	57556	Severe Acute Respiratory Syndrome	C1175175	disease	Respiratory Tract Diseases; Virus Diseases	Disease or Syndrome	84	1	0.01	no reported evidence	1	1	0	2009	2009
HLA-DRB1	3123	Alopecia Areata	C0002171	disease	Skin and Connective Tissue Diseases	Disease or Syndrome	58	46	0.02	no reported evidence	1	2	0	1991	2012
HLA-DQB1	3119	Alopecia Areata	C0002171	disease	Skin and Connective Tissue Diseases	Disease or Syndrome	58	46	0.01	no reported evidence	1	1	0	2012	2012
HLA-DRB1	3123	Collagen Diseases	C0009326	group	Skin and Connective Tissue Diseases	Disease or Syndrome	28	1	0.01	no reported evidence	1	1	0	1995	1995
TGFBR1	7046	Connective Tissue Diseases	C0009782	group	Skin and Connective Tissue Diseases	Disease or Syndrome	80	6	0.05	no reported evidence	1	5	0	2007	2018
SEMA6A	57556	Connective Tissue Diseases	C0009782	group	Skin and Connective Tissue Diseases	Disease or Syndrome	80	6	0.02	no reported evidence	1	2	0	2006	2011
HLA-DQA1	3117	Dermatitis	C0011603	disease	Skin and Connective Tissue Diseases	Disease or Syndrome	189	4	0.3	no reported evidence		1	0	2009	2009
HLA-DPA1	3113	Dermatitis, Irritant	C0162823	disease	Skin and Connective Tissue Diseases	Disease or Syndrome	22	0	0.3	no reported evidence		1	0	2017	2017
HLA-DRB1	3123	Dermatologic disorders	C0037274	group	Skin and Connective Tissue Diseases	Disease or Syndrome	405	11	0.02	no reported evidence	1	2	0	1996	2004
HLA-DRB1	3123	Diffuse Scleroderma	C1258104	disease	Skin and Connective Tissue Diseases	Disease or Syndrome	41	10	0.35	no reported evidence	1	5	0	1989	2013
HLA-DQB1	3119	Diffuse Scleroderma	C1258104	disease	Skin and Connective Tissue Diseases	Disease or Syndrome	41	10	0.01	no reported evidence	1	1	0	1992	1992
HLA-DQA1	3117	Diffuse Scleroderma	C1258104	disease	Skin and Connective Tissue Diseases	Disease or Syndrome	41	10	0.01	no reported evidence	1	1	0	2000	2000
HLA-DRB1	3123	Eczema	C0013595	disease	Skin and Connective Tissue Diseases	Disease or Syndrome	453	75	0.12	no reported evidence	1	2	0	2010	2016
HLA-DQB1	3119	Eczema	C0013595	disease	Skin and Connective Tissue Diseases	Disease or Syndrome	453	75	0.1	no reported evidence		0	0
GSTT1	2952	Eczema	C0013595	disease	Skin and Connective Tissue Diseases	Disease or Syndrome	453	75	0.01	no reported evidence	1	1	0	2016	2016
TGFBR1	7046	Eczema	C0013595	disease	Skin and Connective Tissue Diseases	Disease or Syndrome	453	75	0.01	no reported evidence	1	1	0	2014	2014
HLA-DQB1	3119	Erythema Multiforme	C0014742	disease	Skin and Connective Tissue Diseases	Disease or Syndrome	16	0	0.02	no reported evidence	0.5	2	0	1991	1996
HLA-DRB1	3123	Folliculitis	C0016436	disease	Skin and Connective Tissue Diseases	Disease or Syndrome	12	0	0.01	no reported evidence	1	1	0	2010	2010
TGFBR1	7046	Foot Ulcer	C0085119	disease	Skin and Connective Tissue Diseases	Disease or Syndrome	11	2	0.01	no reported evidence		1	0	2002	2002
HLA-DRB1	3123	Lichen Planus	C0023646	disease	Skin and Connective Tissue Diseases	Disease or Syndrome	37	0	0.01	no reported evidence		1	0	2008	2008
HLA-DRB1	3123	Lichen planus follicularis	C0023645	disease	Skin and Connective Tissue Diseases	Disease or Syndrome	7	0	0.01	no reported evidence	1	1	0	2015	2015
HLA-DQA1	3117	Lupus Erythematosus, Cutaneous	C0024137	disease	Skin and Connective Tissue Diseases	Disease or Syndrome	18	7	0.1	no reported evidence		1	1	2016	2016
HLA-DRB1	3123	Lupus Erythematosus, Discoid	C0024138	disease	Skin and Connective Tissue Diseases	Disease or Syndrome	308	17	0.03	no reported evidence	1	3	0	2009	2013
HLA-DRB1	3123	Lupus Erythematosus, Subacute Cutaneous	C0024140	disease	Skin and Connective Tissue Diseases	Disease or Syndrome	22	1	0.01	no reported evidence	1	1	0	2001	2001
HLA-DRB1	3123	Mixed Connective Tissue Disease	C0026272	disease	Skin and Connective Tissue Diseases	Disease or Syndrome	18	0	0.01	no reported evidence	1	1	0	1997	1997
HLA-DQB1	3119	Mixed Connective Tissue Disease	C0026272	disease	Skin and Connective Tissue Diseases	Disease or Syndrome	18	0	0.01	no reported evidence	1	1	0	1997	1997
HLA-DRB1	3123	Psoriasis	C0033860	disease	Skin and Connective Tissue Diseases	Disease or Syndrome	817	636	0.2	no reported evidence	1	19	0	1991	2016
HLA-DQB1	3119	Psoriasis	C0033860	disease	Skin and Connective Tissue Diseases	Disease or Syndrome	817	636	0.12	no reported evidence	1	2	0	1993	1999
RPS6KB1	6198	Psoriasis	C0033860	disease	Skin and Connective Tissue Diseases	Disease or Syndrome	817	636	0.1	no reported evidence		1	1	2017	2017
GSTT1	2952	Psoriasis	C0033860	disease	Skin and Connective Tissue Diseases	Disease or Syndrome	817	636	0.03	no reported evidence	0.333333	3	0	2003	2014
HLA-DQA1	3117	Psoriasis	C0033860	disease	Skin and Connective Tissue Diseases	Disease or Syndrome	817	636	0.03	no reported evidence	1	3	0	1993	2005
SEMA6A	57556	Psoriasis	C0033860	disease	Skin and Connective Tissue Diseases	Disease or Syndrome	817	636	0.01	no reported evidence	1	1	0	2013	2013
HLA-DRB1	3123	Rosacea	C0035854	disease	Skin and Connective Tissue Diseases	Disease or Syndrome	21	2	0.01	no reported evidence	1	1	0	2015	2015
HLA-DQB1	3119	Rosacea	C0035854	disease	Skin and Connective Tissue Diseases	Disease or Syndrome	21	2	0.01	no reported evidence	1	1	0	2015	2015
HLA-DQA1	3117	Rosacea	C0035854	disease	Skin and Connective Tissue Diseases	Disease or Syndrome	21	2	0.01	no reported evidence	1	1	0	2015	2015
HLA-DRB1	3123	Scleroderma	C0011644	disease	Skin and Connective Tissue Diseases	Disease or Syndrome	178	2	0.05	no reported evidence	1	5	0	2005	2015
TGFBR1	7046	Scleroderma	C0011644	disease	Skin and Connective Tissue Diseases	Disease or Syndrome	178	2	0.05	no reported evidence	0.8	5	0	2004	2007
HLA-DQB1	3119	Scleroderma	C0011644	disease	Skin and Connective Tissue Diseases	Disease or Syndrome	178	2	0.03	no reported evidence	1	3	0	1997	2014
HLA-DQA1	3117	Scleroderma	C0011644	disease	Skin and Connective Tissue Diseases	Disease or Syndrome	178	2	0.01	no reported evidence	1	1	0	2008	2008
HLA-DRB1	3123	Scleroderma, Limited	C0748540	disease	Skin and Connective Tissue Diseases	Disease or Syndrome	12	10	0.3	no reported evidence		0	0
HLA-DRB1	3123	Skin Ulcer	C0037299	phenotype	Skin and Connective Tissue Diseases	Disease or Syndrome	83	0	0.1	no reported evidence		0	0
GALNS	2588	Skin Ulcer	C0037299	phenotype	Skin and Connective Tissue Diseases	Disease or Syndrome	83	0	0.01	no reported evidence	1	1	0	2008	2008
HLA-DQB1	3119	Systemic Scleroderma	C0036421	disease	Skin and Connective Tissue Diseases	Disease or Syndrome	561	149	0.4	no reported evidence	1	13	0	1992	2016
TGFBR1	7046	Systemic Scleroderma	C0036421	disease	Skin and Connective Tissue Diseases	Disease or Syndrome	561	149	0.26	no reported evidence	0.833333	6	0	2004	2007
HLA-DRB1	3123	Systemic Scleroderma	C0036421	disease	Skin and Connective Tissue Diseases	Disease or Syndrome	561	149	0.1	no reported evidence	0.96	26	0	1994	2016
HLA-DPA1	3113	Systemic Scleroderma	C0036421	disease	Skin and Connective Tissue Diseases	Disease or Syndrome	561	149	0.1	no reported evidence		1	1	2012	2012
SEMA6A	57556	Systemic Scleroderma	C0036421	disease	Skin and Connective Tissue Diseases	Disease or Syndrome	561	149	0.02	no reported evidence	1	2	0	2007	2014
HLA-DQA1	3117	Systemic Scleroderma	C0036421	disease	Skin and Connective Tissue Diseases	Disease or Syndrome	561	149	0.02	no reported evidence	1	2	0	2003	2008
HLA-DQA1	3117	Vitiligo	C0042900	disease	Skin and Connective Tissue Diseases	Disease or Syndrome	242	205	0.11	no reported evidence	1	2	1	2006	2010
HLA-DRB1	3123	Vitiligo	C0042900	disease	Skin and Connective Tissue Diseases	Disease or Syndrome	242	205	0.04	no reported evidence	1	4	0	2009	2012
GSTT1	2952	Vitiligo	C0042900	disease	Skin and Connective Tissue Diseases	Disease or Syndrome	242	205	0.02	no reported evidence	1	2	0	2007	2009
RPS6KB1	6198	Vitiligo	C0042900	disease	Skin and Connective Tissue Diseases	Disease or Syndrome	242	205	0.01	no reported evidence	1	1	0	2008	2008
HLA-DRB1	3123	Herpes Simplex Infections	C0019348	group	Skin and Connective Tissue Diseases; Virus Diseases	Disease or Syndrome	502	6	0.02	no reported evidence	1	2	0	2011	2014
SEMA6A	57556	Herpes Simplex Infections	C0019348	group	Skin and Connective Tissue Diseases; Virus Diseases	Disease or Syndrome	502	6	0.01	no reported evidence	1	1	0	2008	2008
HLA-DRB1	3123	Chronic Periodontitis	C0266929	disease	Stomatognathic Diseases	Disease or Syndrome	147	33	0.02	no reported evidence	1	2	0	2002	2016
HLA-DRB1	3123	Dental caries	C0011334	disease	Stomatognathic Diseases	Disease or Syndrome	169	25	0.11	no reported evidence	1	1	0	2007	2007
GALNS	2588	Dental caries	C0011334	disease	Stomatognathic Diseases	Disease or Syndrome	169	25	0.1	no reported evidence		0	0
FBXO8	26269	Dental Plaque	C0011389	phenotype	Stomatognathic Diseases	Disease or Syndrome	17	0	0.01	no reported evidence	0	1	0	2000	2000
HLA-DRB1	3123	Focal Epithelial Hyperplasia	C0206067	disease	Stomatognathic Diseases	Disease or Syndrome	3	0	0.01	no reported evidence	1	1	0	2004	2004
HLA-DRB1	3123	Gingival Diseases	C0017563	group	Stomatognathic Diseases	Disease or Syndrome	113	9	0.01	no reported evidence	1	1	0	2015	2015
HLA-DRB1	3123	Oral Ulcer	C0149745	disease	Stomatognathic Diseases	Disease or Syndrome	30	1	0.01	no reported evidence	1	1	0	2011	2011
HLA-DRB1	3123	Periodontal Diseases	C0031090	group	Stomatognathic Diseases	Disease or Syndrome	136	9	0.01	no reported evidence	1	1	0	2015	2015
HLA-DRB1	3123	Periodontitis	C0031099	disease	Stomatognathic Diseases	Disease or Syndrome	236	45	0.02	no reported evidence	1	2	0	2011	2016
GSTT1	2952	Periodontitis, Juvenile	C0031106	disease	Stomatognathic Diseases	Disease or Syndrome	89	24	0.01	no reported evidence		1	0	2007	2007
HLA-DRB1	3123	Periodontitis, Juvenile	C0031106	disease	Stomatognathic Diseases	Disease or Syndrome	89	24	0.01	no reported evidence	1	1	0	1997	1997
HLA-DRB1	3123	Alphavirus Infections	C0206752	group	Virus Diseases	Disease or Syndrome	12	0	0.01	no reported evidence	1	1	0	2012	2012
HLA-DQB1	3119	Chikungunya Fever	C0008055	disease	Virus Diseases	Disease or Syndrome	40	7	0.01	no reported evidence	1	1	0	2013	2013
HLA-DRB1	3123	Cytomegalovirus Infections	C0010823	group	Virus Diseases	Disease or Syndrome	269	7	0.01	no reported evidence		1	0	2007	2007
HLA-DRB1	3123	Dengue Fever	C0011311	disease	Virus Diseases	Disease or Syndrome	176	21	0.01	no reported evidence	1	1	0	2011	2011
HLA-DRB1	3123	Disease due to Parvoviridae	C0276275	disease	Virus Diseases	Disease or Syndrome	41	0	0.01	no reported evidence	1	1	0	2002	2002
HLA-DQB1	3119	Enterovirus Infections	C0014378	group	Virus Diseases	Disease or Syndrome	103	5	0.03	no reported evidence	0.666667	3	0	1997	2002
HLA-DRB1	3123	Enterovirus Infections	C0014378	group	Virus Diseases	Disease or Syndrome	103	5	0.01	no reported evidence	1	1	0	2003	2003
HLA-DQB1	3119	Epstein-Barr Virus Infections	C0149678	group	Virus Diseases	Disease or Syndrome	233	11	0.1	no reported evidence		1	1	2013	2013
HLA-DRB1	3123	Epstein-Barr Virus Infections	C0149678	group	Virus Diseases	Disease or Syndrome	233	11	0.06	no reported evidence	0.833333	6	0	1999	2016
HLA-DRB1	3123	Hantavirus Infections	C0242994	group	Virus Diseases	Disease or Syndrome	54	2	0.01	no reported evidence	1	1	0	2015	2015
HLA-DRB1	3123	Hemorrhagic Fever with Renal Syndrome	C0019101	disease	Virus Diseases	Disease or Syndrome	22	0	0.02	no reported evidence	1	2	0	2013	2015
HLA-DRB1	3123	Herpes zoster disease	C0019360	group	Virus Diseases	Disease or Syndrome	21	0	0.01	no reported evidence	0	1	0	2004	2004
HLA-DRB1	3123	Human papilloma virus infection	C0343641	disease	Virus Diseases	Disease or Syndrome	67	1	0.02	no reported evidence	1	2	0	2002	2004
GSTT1	2952	Human papilloma virus infection	C0343641	disease	Virus Diseases	Disease or Syndrome	67	1	0.01	no reported evidence	1	1	0	2006	2006
HLA-DRB1	3123	Infections, Parvovirus	C0205882	group	Virus Diseases	Disease or Syndrome	6	0	0.01	no reported evidence	1	1	0	2002	2002
HLA-DRB1	3123	Measles	C0025007	disease	Virus Diseases	Disease or Syndrome	137	11	0.01	no reported evidence	1	1	0	2012	2012
HLA-DRB1	3123	Nephropathia Epidemica	C0242993	disease	Virus Diseases	Disease or Syndrome	7	0	0.03	no reported evidence	1	3	0	1997	2005
SEMA6A	57556	Rabies (disorder)	C0034494	disease	Virus Diseases	Disease or Syndrome	50	0	0.01	no reported evidence	1	1	0	2002	2002
GALNS	2588	Rabies (disorder)	C0034494	disease	Virus Diseases	Disease or Syndrome	50	0	0.01	no reported evidence	1	1	0	2011	2011
HLA-DRB1	3123	Severe Dengue	C0019100	disease	Virus Diseases	Disease or Syndrome	57	14	0.02	no reported evidence	1	2	0	2010	2011
HLA-DRB1	3123	Varicella Zoster Virus Infection	C0586989	group	Virus Diseases	Disease or Syndrome	5	0	0.01	no reported evidence	1	1	0	2013	2013
HLA-DQB1	3119	Varicella Zoster Virus Infection	C0586989	group	Virus Diseases	Disease or Syndrome	5	0	0.01	no reported evidence	1	1	0	2013	2013
HLA-DRB1	3123	Virus Diseases	C0042769	group	Virus Diseases	Disease or Syndrome	874	27	0.08	no reported evidence	1	8	0	1995	2012
GSTT1	2952	Virus Diseases	C0042769	group	Virus Diseases	Disease or Syndrome	874	27	0.01	no reported evidence	1	1	0	2005	2005
HLA-DPA1	3113	Virus Diseases	C0042769	group	Virus Diseases	Disease or Syndrome	874	27	0.01	no reported evidence	1	1	0	2012	2012
SEMA6A	57556	Virus Diseases	C0042769	group	Virus Diseases	Disease or Syndrome	874	27	0.01	no reported evidence	1	1	0	1995	1995
GSTT1	2952	5,10-Methylenetetrahydrofolate reductase deficiency	C0268615	disease		Disease or Syndrome	19	17	0.01	no reported evidence	1	1	0	2010	2010
HLA-DRB1	3123	AA amyloidosis	C3536715	disease		Disease or Syndrome	25	5	0.01	no reported evidence	1	1	0	2007	2007
HLA-DQB1	3119	Achalasia	C1321756	disease		Disease or Syndrome	15	1	0.01	no reported evidence	1	1	0	2015	2015
HLA-DQA1	3117	Achalasia	C1321756	disease		Disease or Syndrome	15	1	0.01	no reported evidence	1	1	0	2015	2015
GSTT1	2952	Acquired aplastic anemia	C0271907	disease		Disease or Syndrome	43	5	0.03	no reported evidence	1	3	0	2001	2013
HLA-DRB1	3123	Acquired haemophilia	C1096116	disease		Disease or Syndrome	6	1	0.01	no reported evidence	1	1	0	2010	2010
HLA-DQB1	3119	Active tuberculosis	C0151332	disease		Disease or Syndrome	49	6	0.01	no reported evidence	1	1	0	2016	2016
HLA-DRB1	3123	Acute anterior uveitis	C0701807	disease		Disease or Syndrome	43	15	0.03	no reported evidence	0.666667	3	0	1997	2011
GALNS	2588	Acute glomerulonephritis	C0156221	disease		Disease or Syndrome	6	0	0.01	no reported evidence	1	1	0	2013	2013
HLA-DRB1	3123	Acute GVH disease	C0856825	disease		Disease or Syndrome	165	19	0.1	no reported evidence	0.818182	11	0	1997	2015
HLA-DQB1	3119	Acute GVH disease	C0856825	disease		Disease or Syndrome	165	19	0.02	no reported evidence	0	2	0	1997	2000
HLA-DRB1	3123	Acute interstitial pneumonia	C1279945	disease		Disease or Syndrome	30	0	0.02	no reported evidence	1	2	0	2008	2010
HLA-DRB1	3123	Acute lyme disease	C1959859	disease		Disease or Syndrome	4	0	0.01	no reported evidence	1	1	0	2005	2005
HLA-DRB1	3123	Acute Motor Axonal Neuropathy	C3890941	disease		Disease or Syndrome	6	2	0.01	no reported evidence	1	1	0	1998	1998
GSTT1	2952	Acute myocardial infarction	C0155626	disease		Disease or Syndrome	246	36	0.01	no reported evidence	1	1	0	2015	2015
HLA-DRB1	3123	Acute myocardial infarction	C0155626	disease		Disease or Syndrome	246	36	0.01	no reported evidence	1	1	0	2010	2010
TGFBR1	7046	Acute myocardial infarction	C0155626	disease		Disease or Syndrome	246	36	0.01	no reported evidence	1	1	0	2012	2012
GSTT1	2952	Acute pancreatitis	C0001339	disease		Disease or Syndrome	103	20	0.01	no reported evidence	1	1	0	2004	2004
HLA-DRB1	3123	Acute viral hepatitis	C0276622	disease		Disease or Syndrome	11	0	0.01	no reported evidence	1	1	0	1999	1999
HLA-DRB1	3123	Addison's disease due to autoimmunity	C0271737	disease		Disease or Syndrome	27	11	0.06	no reported evidence	1	6	0	2005	2015
IRS2	8660	Adenoviral infections	C0851887	group		Disease or Syndrome	55	1	0.01	no reported evidence	1	1	0	2009	2009
HLA-DRB1	3123	airway disease	C0699949	group		Disease or Syndrome	93	1	0.01	no reported evidence	1	1	0	2013	2013
GSTT1	2952	Allergic asthma	C0155877	disease		Disease or Syndrome	196	23	0.02	no reported evidence	1	2	0	2005	2005
TGFBR3	7049	Allergic asthma	C0155877	disease		Disease or Syndrome	196	23	0.01	no reported evidence	1	1	0	2010	2010
HLA-DRB1	3123	Allergic asthma	C0155877	disease		Disease or Syndrome	196	23	0.01	no reported evidence	1	1	0	1999	1999
HLA-DQB1	3119	Allergic fungal sinusitis	C1827192	disease		Disease or Syndrome	1	0	0.01	no reported evidence	1	1	0	2005	2005
HLA-DRB1	3123	Allergic sensitization	C3662483	disease		Disease or Syndrome	51	13	0.01	no reported evidence	1	1	0	2007	2007
HLA-DRB1	3123	Allergy to fruit	C0685901	phenotype		Disease or Syndrome	3	0	0.01	no reported evidence	1	1	0	2004	2004
HLA-DQB1	3119	Allergy to fruit	C0685901	phenotype		Disease or Syndrome	3	0	0.01	no reported evidence	1	1	0	2004	2004
HLA-DRB1	3123	Alloimmunisation	C0948201	disease		Disease or Syndrome	18	1	0.01	no reported evidence	1	1	0	2014	2014
HLA-DRB1	3123	Alopecia totalis	C0263504	disease		Disease or Syndrome	10	0	0.01	no reported evidence	1	1	0	1995	1995
TGFBR3	7049	alpha^+^ Thalassemia	C1456873	disease		Disease or Syndrome	71	12	0.01	no reported evidence	1	1	0	2011	2011
HLA-DRB1	3123	American cutaneous leishmaniasis	C3495436	disease		Disease or Syndrome	12	0	0.01	no reported evidence	1	1	0	2013	2013
CTNND2	1501	AMYOTROPHIC LATERAL SCLEROSIS 1, AUTOSOMAL RECESSIVE	C3542025	disease		Disease or Syndrome	27	79	0.1	no reported evidence		1	1	2014	2014
CTNND2	1501	AMYOTROPHIC LATERAL SCLEROSIS 6 (disorder)	C1842675	disease		Disease or Syndrome	22	56	0.1	no reported evidence		1	1	2014	2014
HLA-DQB1	3119	Anaphylaxis (non medication)	C0850803	disease		Disease or Syndrome	41	2	0.01	no reported evidence	1	1	0	1999	1999
GSTT1	2952	Anemia in children	C3826743	disease		Disease or Syndrome	2	0	0.01	no reported evidence	1	1	0	2004	2004
HLA-DRB1	3123	ankle arthritis	C0238650	disease		Disease or Syndrome	3	0	0.01	no reported evidence	1	1	0	2006	2006
HLA-DRB1	3123	Aortic root dilatation	C0238669	disease		Disease or Syndrome	25	3	0.01	no reported evidence	1	1	0	2012	2012
GSTT1	2952	Arteriopathic disease	C0852949	group		Disease or Syndrome	66	3	0.01	no reported evidence	1	1	0	2003	2003
FARS2	10667	Atrophy/Degeneration affecting the brainstem	C4024900	disease		Disease or Syndrome	17	2	0.1	no reported evidence		0	0
HLA-DRB1	3123	Autoimmune arthritis	C3160909	disease		Disease or Syndrome	55	0	0.02	no reported evidence	1	2	0	1998	2010
HLA-DRB1	3123	Autoimmune gastritis	C3887639	disease		Disease or Syndrome	19	2	0.01	no reported evidence	1	1	0	2010	2010
HLA-DRB1	3123	Autoimmune pancreatitis	C2609129	disease		Disease or Syndrome	19	0	0.02	no reported evidence	1	2	0	2002	2010
GSTT1	2952	Autoimmune pancreatitis	C2609129	disease		Disease or Syndrome	19	0	0.01	no reported evidence	1	1	0	2008	2008
HLA-DRB1	3123	Autoimmune Primary Adrenal Insufficiency	C2103602	disease		Disease or Syndrome	50	16	0.1	no reported evidence	1	12	0	1999	2015
HLA-DQB1	3119	Autoimmune Primary Adrenal Insufficiency	C2103602	disease		Disease or Syndrome	50	16	0.02	no reported evidence	1	2	0	2002	2011
GSTT1	2952	Autoimmune Primary Adrenal Insufficiency	C2103602	disease		Disease or Syndrome	50	16	0.01	no reported evidence	1	1	0	2008	2008
HLA-DQA1	3117	Autoimmune Primary Adrenal Insufficiency	C2103602	disease		Disease or Syndrome	50	16	0.01	no reported evidence	1	1	0	2001	2001
SEMA6A	57556	Autoimmune thrombocytopenia	C0242584	disease		Disease or Syndrome	75	3	0.01	no reported evidence	1	1	0	2014	2014
HLA-DRB1	3123	Autoimmune thyroid disease	C0178468	disease		Disease or Syndrome	131	79	0.08	no reported evidence	1	8	1	2006	2017
HLA-DQB1	3119	Autoimmune thyroid disease	C0178468	disease		Disease or Syndrome	131	79	0.01	no reported evidence	1	1	0	2004	2004
HLA-DQA1	3117	Autoimmune thyroid disease	C0178468	disease		Disease or Syndrome	131	79	0.01	no reported evidence	1	1	0	1995	1995
ACTN1	87	Autosomal dominant macrothrombocytopenia	C4304021	disease		Disease or Syndrome	6	0	0.3	no reported evidence		0	0
HLA-DQA1	3117	beta^+^ Thalassemia	C3841475	disease		Disease or Syndrome	128	38	0.01	no reported evidence	1	1	0	1989	1989
VSX2	338917	Bilateral cataracts (disorder)	C0521707	disease		Disease or Syndrome	111	15	0.01	no reported evidence	1	1	0	2005	2005
ACTN1	87	BLEEDING DISORDER, PLATELET-TYPE, 15	C3554663	disease		Disease or Syndrome	1	6	0.6	no reported evidence		2	6	2013	2014
HLA-DRB1	3123	bone destruction	C0238790	disease		Disease or Syndrome	82	1	0.01	no reported evidence	1	1	0	1994	1994
SEMA6A	57556	bone destruction	C0238790	disease		Disease or Syndrome	82	1	0.01	no reported evidence	1	1	0	2009	2009
HLA-DQB1	3119	Borderline lepromatous leprosy	C0343458	disease		Disease or Syndrome	5	0	0.01	no reported evidence	1	1	0	2015	2015
GSTT1	2952	Bulla of lung	C0241982	disease		Disease or Syndrome	5	1	0.01	no reported evidence	1	1	0	2012	2012
HLA-DRB1	3123	C4 Deficiency	C3899844	disease		Disease or Syndrome	2	0	0.01	no reported evidence	1	1	0	1991	1991
HLA-DQB1	3119	Campylobacter jejuni infection	C1096582	disease		Disease or Syndrome	5	0	0.01	no reported evidence	1	1	0	1996	1996
HLA-DRB1	3123	Cardiovascular morbidity	C1301700	phenotype		Disease or Syndrome	31	2	0.01	no reported evidence	1	1	0	2013	2013
HLA-DQB1	3119	Celiac disease in children	C3826604	disease		Disease or Syndrome	3	0	0.01	no reported evidence	1	1	0	2006	2006
FARS2	10667	Cerebellar atrophy	C0740279	disease		Disease or Syndrome	189	6	0.1	no reported evidence		0	0
FARS2	10667	Cerebellar degeneration	C0262404	disease		Disease or Syndrome	192	0	0.1	no reported evidence		0	0
TGFBR1	7046	Cerebral arterial aneurysm	C1290398	disease		Disease or Syndrome	77	26	0.01	no reported evidence	0	1	0	2013	2013
FARS2	10667	Cerebral atrophy	C0235946	disease		Disease or Syndrome	337	21	0.1	no reported evidence		0	0
HLA-DRB1	3123	Cerebral atrophy	C0235946	disease		Disease or Syndrome	337	21	0.01	no reported evidence	1	1	0	2011	2011
GALNS	2588	Cervical myelopathy	C0149645	disease		Disease or Syndrome	6	0	0.1	no reported evidence		0	0
GSTT1	2952	Childhood asthma	C0264408	disease		Disease or Syndrome	126	31	0.01	no reported evidence	1	1	0	2010	2010
HLA-DRB1	3123	Childhood asthma	C0264408	disease		Disease or Syndrome	126	31	0.01	no reported evidence	1	1	0	2007	2007
HLA-DRB1	3123	Chronic active hepatitis C	C3872662	disease		Disease or Syndrome	13	0	0.01	no reported evidence	1	1	0	1997	1997
GSTT1	2952	Chronic berylliosis	C0221052	disease		Disease or Syndrome	18	0	0.01	no reported evidence	1	1	0	2004	2004
HLA-DRB1	3123	Chronic berylliosis	C0221052	disease		Disease or Syndrome	18	0	0.01	no reported evidence	1	1	0	2009	2009
HLA-DRB1	3123	Chronic calcifying pancreatitis	C4025231	disease		Disease or Syndrome	11	1	0.01	no reported evidence	1	1	0	2002	2002
SEMA6A	57556	Chronic cerebrovascular accident	C3536593	disease		Disease or Syndrome	2	2	0.01	no reported evidence	1	1	0	2010	2010
HLA-DRB1	3123	Chronic Chagas' disease	C0343804	disease		Disease or Syndrome	19	2	0.01	no reported evidence	1	1	0	2012	2012
GSTT1	2952	Chronic gastritis	C0085695	disease		Disease or Syndrome	85	14	0.03	no reported evidence	0.333333	3	0	2000	2004
HLA-DQB1	3119	Chronic gastritis	C0085695	disease		Disease or Syndrome	85	14	0.01	no reported evidence	1	1	0	2007	2007
HLA-DRB1	3123	Chronic inflammatory disorder	C1290886	group		Disease or Syndrome	49	0	0.01	no reported evidence	1	1	0	2004	2004
HLA-DQA1	3117	Chronic iridocyclitis	C1510449	disease		Disease or Syndrome	7	0	0.02	no reported evidence	1	2	0	1991	1992
HLA-DRB1	3123	Chronic iridocyclitis	C1510449	disease		Disease or Syndrome	7	0	0.01	no reported evidence	1	1	0	1992	1992
HLA-DQB1	3119	Chronic iridocyclitis	C1510449	disease		Disease or Syndrome	7	0	0.01	no reported evidence	1	1	0	1992	1992
HLA-DRB1	3123	Chronic kidney disease stage 5	C2316810	disease		Disease or Syndrome	387	103	0.03	no reported evidence	1	3	0	1999	2016
GSTT1	2952	Chronic kidney disease stage 5	C2316810	disease		Disease or Syndrome	387	103	0.01	no reported evidence	1	1	0	2013	2013
ZBTB7C	201501	Chronic kidney disease stage 5	C2316810	disease		Disease or Syndrome	387	103	0.01	no reported evidence	1	1	0	2005	2005
HLA-DRB1	3123	Chronic liver disease	C0341439	group		Disease or Syndrome	128	6	0.02	no reported evidence	1	2	0	1998	2003
HLA-DRB1	3123	Chronic lung disease	C0746102	group		Disease or Syndrome	58	7	0.01	no reported evidence	1	1	0	1999	1999
HLA-DRB1	3123	chronic lyme disease	C2063079	disease		Disease or Syndrome	4	0	0.01	no reported evidence	1	1	0	2005	2005
HLA-DRB1	3123	Chronic urticaria	C0263338	disease		Disease or Syndrome	22	1	0.01	no reported evidence	1	1	0	2008	2008
HLA-DRB1	3123	Collagen-vascular disease	C0262428	disease		Disease or Syndrome	8	0	0.01	no reported evidence	1	1	0	2004	2004
HLA-DRB1	3123	COLORBLINDNESS, PARTIAL, DEUTAN SERIES	C3887938	disease		Disease or Syndrome	34	6	0.02	no reported evidence	1	2	0	2002	2004
HLA-DQB1	3119	COLORBLINDNESS, PARTIAL, DEUTAN SERIES	C3887938	disease		Disease or Syndrome	34	6	0.01	no reported evidence	1	1	0	2002	2002
FARS2	10667	COMBINED OXIDATIVE PHOSPHORYLATION DEFICIENCY 14	C3554168	disease		Disease or Syndrome	2	4	0.71	no reported evidence	1	5	4	2012	2017
HLA-DRB1	3123	Complete atrioventricular block	C0151517	disease		Disease or Syndrome	169	32	0.04	no reported evidence	0.75	4	0	1997	2014
HLA-DPA1	3113	Complete atrioventricular block	C0151517	disease		Disease or Syndrome	169	32	0.01	no reported evidence	1	1	2	2012	2012
HLA-DQB1	3119	Complete atrioventricular block	C0151517	disease		Disease or Syndrome	169	32	0.01	no reported evidence	1	1	0	1997	1997
HLA-DQA1	3117	Complete atrioventricular block	C0151517	disease		Disease or Syndrome	169	32	0.01	no reported evidence	1	1	0	1997	1997
GSTT1	2952	Complicated pneumoconiosis	C0340170	disease		Disease or Syndrome	11	0	0.01	no reported evidence	1	1	0	2005	2005
RGS9BP	388531	Cone dysfunction syndrome	C0543968	disease		Disease or Syndrome	21	1	0.01	no reported evidence	1	1	0	2010	2010
TGFBR1	7046	Congenital anomaly of cartilage	C0008449	group		Disease or Syndrome	7	0	0.2	no reported evidence		1	0	2007	2007
HLA-DRB1	3123	Cow milk allergy	C0266815	phenotype		Disease or Syndrome	12	0	0.01	no reported evidence	1	1	0	2016	2016
HLA-DRB1	3123	Cutaneous hypersensitivity	C0585186	disease		Disease or Syndrome	10	0	0.01	no reported evidence	1	1	0	2008	2008
TGFBR1	7046	Cutis marmorata	C0263401	disease		Disease or Syndrome	47	0	0.1	no reported evidence		0	0
GALNS	2588	Deficiency of sulfatase	C1283601	disease		Disease or Syndrome	3	0	0.01	no reported evidence	1	1	0	1988	1988
FARS2	10667	Degenerative brain disorder	C0154671	group		Disease or Syndrome	166	0	0.1	no reported evidence		0	0
SEMA6A	57556	Dermatopathic lymphadenitis	C0272398	disease		Disease or Syndrome	3	0	0.01	no reported evidence	1	1	0	2006	2006
TGFBR1	7046	Descending aortic dissection	C4022878	disease		Disease or Syndrome	14	0	0.1	no reported evidence		0	0
HLA-DRB1	3123	Diabetes	C0011847	disease		Disease or Syndrome	1267	349	0.1	no reported evidence	0.956522	23	0	1995	2015
IRS2	8660	Diabetes	C0011847	disease		Disease or Syndrome	1267	349	0.1	no reported evidence	0.928571	14	0	2000	2012
HLA-DQB1	3119	Diabetes	C0011847	disease		Disease or Syndrome	1267	349	0.1	no reported evidence	0.866667	30	0	1991	2016
HLA-DQA1	3117	Diabetes	C0011847	disease		Disease or Syndrome	1267	349	0.07	no reported evidence	1	7	0	1994	2015
GSTT1	2952	Diabetes	C0011847	disease		Disease or Syndrome	1267	349	0.03	no reported evidence	1	3	0	2006	2008
GLIS3	169792	Diabetes	C0011847	disease		Disease or Syndrome	1267	349	0.03	no reported evidence	1	3	0	2013	2018
ZBTB7C	201501	Diabetes	C0011847	disease		Disease or Syndrome	1267	349	0.02	no reported evidence	1	2	0	2003	2006
SCARB1	949	Diabetes	C0011847	disease		Disease or Syndrome	1267	349	0.01	no reported evidence	1	1	0	2007	2007
HLA-DQB1	3119	Diabetes in children	C3826457	disease		Disease or Syndrome	12	1	0.02	no reported evidence	1	2	0	1998	2002
HLA-DQA1	3117	Diabetes in children	C3826457	disease		Disease or Syndrome	12	1	0.01	no reported evidence	1	1	0	2012	2012
HLA-DRB1	3123	Diffuse infiltrative lymphocytosis syndrome	C1333292	disease		Disease or Syndrome	5	0	0.01	no reported evidence	1	1	0	2006	2006
HLA-DRB1	3123	dmac	C0864632	disease		Disease or Syndrome	4	0	0.01	no reported evidence	1	1	0	2003	2003
GNAL	2774	Drug-induced tardive dyskinesia	C3714760	disease		Disease or Syndrome	50	38	0.01	no reported evidence	1	1	0	2014	2014
GNAL	2774	DYSTONIA 25	C3554447	disease		Disease or Syndrome	2	6	0.61	no reported evidence	1	3	6	1994	2015
HLA-DRB1	3123	Early Inflammatory Arthritis	C3899281	disease		Disease or Syndrome	5	0	0.02	no reported evidence	1	2	0	1999	2001
HLA-DRB1	3123	Early onset periodontitis	C0399447	disease		Disease or Syndrome	19	0	0.01	no reported evidence	1	1	0	1997	1997
GSTT1	2952	early pregnancy	C0747845	phenotype		Disease or Syndrome	128	4	0.01	no reported evidence	1	1	0	2013	2013
HLA-DRB1	3123	Early Rheumatoid Arthritis	C3899278	disease		Disease or Syndrome	54	4	0.1	no reported evidence	0.909091	11	0	1998	2015
HLA-DRB1	3123	Endometriosis of ovary	C0156344	disease		Disease or Syndrome	35	1	0.01	no reported evidence	0	1	0	2005	2005
HLA-DRB1	3123	Endothelial dysfunction	C0856169	phenotype		Disease or Syndrome	261	11	0.02	no reported evidence	1	2	0	2004	2012
TGFBR1	7046	Endothelial dysfunction	C0856169	phenotype		Disease or Syndrome	261	11	0.01	no reported evidence	1	1	0	2010	2010
RPS6KB1	6198	Endothelial dysfunction	C0856169	phenotype		Disease or Syndrome	261	11	0.01	no reported evidence	1	1	0	2013	2013
ABAT	18	Epileptic encephalopathy	C0543888	disease		Disease or Syndrome	467	60	0.3	strong		0	0
FARS2	10667	Epileptic encephalopathy	C0543888	disease		Disease or Syndrome	467	60	0.3	strong		0	0
CYFIP2	26999	Epileptic encephalopathy	C0543888	disease		Disease or Syndrome	467	60	0.3	strong		1	0	2018	2018
CTNND2	1501	Familial (FPAH)	C1611743	disease		Disease or Syndrome	115	20	0.01	no reported evidence	1	1	0	2017	2017
HLA-DRB1	3123	Familial Ménière disease	C4302111	disease		Disease or Syndrome	124	0	0.3	limited		6	0	2003	2017
HLA-DQA1	3117	Familial Ménière disease	C4302111	disease		Disease or Syndrome	124	0	0.3	limited		1	0	2017	2017
HLA-DRB1	3123	Familial psoriasis	C1304140	disease		Disease or Syndrome	9	2	0.01	no reported evidence	1	1	0	1996	1996
SEMA6A	57556	FANCONI ANEMIA, COMPLEMENTATION GROUP A (disorder)	C3469521	disease		Disease or Syndrome	248	57	0.01	no reported evidence	1	1	0	2007	2007
HLA-DRB1	3123	Generalized pustular psoriasis	C0343055	disease		Disease or Syndrome	25	12	0.01	no reported evidence	1	1	0	1996	1996
HLA-DQA1	3117	Generalized vitiligo	C1304470	disease		Disease or Syndrome	26	12	0.01	no reported evidence	1	1	0	2006	2006
CUL3	8452	genetic hypertension	C0598428	disease		Disease or Syndrome	29	0	0.01	no reported evidence	1	1	0	2016	2016
HLA-DRB1	3123	Genital ulcers	C0151281	disease		Disease or Syndrome	13	1	0.01	no reported evidence	1	1	0	2010	2010
GLIS3	169792	Glomerulocystic kidney disease	C4020705	disease		Disease or Syndrome	7	1	0.01	no reported evidence	1	1	0	2009	2009
HLA-DQA1	3117	Gluten sensitivity	C0850024	disease		Disease or Syndrome	8	0	0.01	no reported evidence	0	1	0	1997	1997
HLA-DRB1	3123	Granulomatous prostatitis	C0018204	disease		Disease or Syndrome	2	0	0.02	no reported evidence	1	2	0	2004	2007
FARS2	10667	Growth failure	C0878787	phenotype		Disease or Syndrome	211	3	0.1	no reported evidence		0	0
HLA-DRB1	3123	Hantavirus infection in conditions classified elsewhere and of unspecified site	C0375024	disease		Disease or Syndrome	5	1	0.01	no reported evidence	1	1	0	2015	2015
SEMA6A	57556	Hemophilia, NOS	C0684275	disease		Disease or Syndrome	53	4	0.01	no reported evidence	1	1	0	2009	2009
GSTT1	2952	hepatitis immune	C0744855	disease		Disease or Syndrome	5	0	0.03	no reported evidence	1	3	0	2002	2007
HLA-DQB1	3119	Hepatosplenic schistosomiasis	C0343968	disease		Disease or Syndrome	3	0	0.01	no reported evidence	1	1	0	1996	1996
RPS6KB1	6198	HER2 gene amplification	C1512127	phenotype		Disease or Syndrome	55	0	0.01	no reported evidence	1	1	0	2012	2012
SEMA6A	57556	Histiocytic syndrome	C0398597	disease		Disease or Syndrome	8	1	0.01	no reported evidence	1	1	0	2006	2006
SLC25A21	89874	hiv-infection/aids	C0497169	disease		Disease or Syndrome	68	3	0.01	no reported evidence	1	1	0	2013	2013
CUL3	8452	Hyperchloremia	C0085679	disease		Disease or Syndrome	6	0	0.1	no reported evidence		0	0
HLA-DQB1	3119	Idiopathic achalasia of esophagus	C0859976	disease		Disease or Syndrome	12	2	0.3	no reported evidence		0	0
HLA-DQA1	3117	Idiopathic achalasia of esophagus	C0859976	disease		Disease or Syndrome	12	2	0.3	no reported evidence		0	0
HLA-DRB1	3123	Idiopathic achalasia of esophagus	C0859976	disease		Disease or Syndrome	12	2	0.01	no reported evidence	0	1	0	1999	1999
HLA-DRB1	3123	Idiopathic bronchiectasis	C0339985	disease		Disease or Syndrome	15	2	0.01	no reported evidence	1	1	0	2008	2008
TGFBR3	7049	Idiopathic pulmonary hypertension	C0152171	disease		Disease or Syndrome	95	313	0.01	no reported evidence	1	1	0	2001	2001
HLA-DRB1	3123	Idiopathic pulmonary hypertension	C0152171	disease		Disease or Syndrome	95	313	0.01	no reported evidence	1	1	0	1996	1996
HLA-DRB1	3123	IgE-mediated allergic asthma	C1827849	disease		Disease or Syndrome	6	0	0.01	no reported evidence	1	1	0	2002	2002
CTNND2	1501	Infant, Small for Gestational Age	C0021296	phenotype		Disease or Syndrome	274	0	0.1	no reported evidence		0	0
GLIS3	169792	Infant, Small for Gestational Age	C0021296	phenotype		Disease or Syndrome	274	0	0.1	no reported evidence		0	0
HLA-DRB1	3123	Infection caused by Helicobacter pylori	C0850666	disease		Disease or Syndrome	307	53	0.03	no reported evidence	0.666667	3	0	2003	2015
HLA-DQB1	3119	Infection caused by Helicobacter pylori	C0850666	disease		Disease or Syndrome	307	53	0.02	no reported evidence	0.5	2	0	1996	2006
GSTT1	2952	Infection caused by Helicobacter pylori	C0850666	disease		Disease or Syndrome	307	53	0.01	no reported evidence	0	1	0	2010	2010
HLA-DQA1	3117	Infection caused by Helicobacter pylori	C0850666	disease		Disease or Syndrome	307	53	0.01	no reported evidence	1	1	0	1998	1998
GALNS	2588	Infectious disease of lung	C0876973	group		Disease or Syndrome	111	1	0.01	no reported evidence	1	1	0	2012	2012
SLC25A21	89874	Infectious Otitis Media	C2827407	disease		Disease or Syndrome	44	1	0.01	no reported evidence	1	1	0	2014	2014
HLA-DQB1	3119	infertility tubal factor	C0745287	disease		Disease or Syndrome	15	3	0.01	no reported evidence	0	1	0	2003	2003
HLA-DRB1	3123	Inflammatory disorder	C1290884	group		Disease or Syndrome	191	6	0.01	no reported evidence	1	1	0	2001	2001
HLA-DRB1	3123	Inflammatory polyarthritis	C1692871	disease		Disease or Syndrome	10	0	0.03	no reported evidence	1	3	0	1999	2008
FARS2	10667	Infratentorial atrophy	C4020873	disease		Disease or Syndrome	166	8	0.1	no reported evidence		0	0
HLA-DRB1	3123	Intrauterine infection	C1112157	disease		Disease or Syndrome	9	0	0.01	no reported evidence	1	1	0	2008	2008
HLA-DRB1	3123	Intrinsic asthma	C0155880	disease		Disease or Syndrome	19	7	0.01	no reported evidence	1	1	0	2007	2007
SCARB1	949	Ischemic cardiomyopathy	C0349782	disease		Disease or Syndrome	115	65	0.1	no reported evidence		1	1	2017	2017
SEMA6A	57556	Ischemic cardiomyopathy	C0349782	disease		Disease or Syndrome	115	65	0.01	no reported evidence	1	1	0	2013	2013
NINJ2	4815	Ischemic stroke	C0948008	disease		Disease or Syndrome	393	209	0.03	no reported evidence	1	3	1	2011	2018
SEMA6A	57556	Ischemic stroke	C0948008	disease		Disease or Syndrome	393	209	0.01	no reported evidence	1	1	0	2008	2008
HLA-DRB1	3123	Juvenile rheumatoid arthritis	C3714757	disease		Disease or Syndrome	130	4	0.2	no reported evidence	0.916667	24	0	1986	2018
HLA-DQA1	3117	Juvenile rheumatoid arthritis	C3714757	disease		Disease or Syndrome	130	4	0.01	no reported evidence	1	1	0	1994	1994
GNAL	2774	Laryngeal dystonia	C1963946	disease		Disease or Syndrome	12	2	0.1	no reported evidence		0	0
HLA-DQB1	3119	Latent autoimmune diabetes mellitus in adult	C1960272	disease		Disease or Syndrome	30	8	0.04	no reported evidence	1	4	0	2000	2010
HLA-DRB1	3123	Latent autoimmune diabetes mellitus in adult	C1960272	disease		Disease or Syndrome	30	8	0.03	no reported evidence	0.666667	3	0	2002	2010
HLA-DRB1	3123	Left sided colitis	C2887821	disease		Disease or Syndrome	8	1	0.01	no reported evidence	1	1	0	1994	1994
HLA-DRB1	3123	Lesion of brain	C0221505	group		Disease or Syndrome	84	6	0.01	no reported evidence	1	1	0	2009	2009
ABAT	18	Leukodystrophy	C0023520	disease		Disease or Syndrome	203	6	0.1	no reported evidence		0	0
HLA-DRB1	3123	Localized vitiligo	C1304469	disease		Disease or Syndrome	5	0	0.02	no reported evidence	1	2	0	2012	2012
HLA-DQA1	3117	Localized vitiligo	C1304469	disease		Disease or Syndrome	5	0	0.01	no reported evidence	0	1	0	2006	2006
TGFBR1	7046	Loeys-Dietz Syndrome Type 1	C2697933	disease		Disease or Syndrome	2	9	0.1	no reported evidence		7	8	1989	2009
TGFBR1	7046	Loeys-Dietz Syndrome Type 2	C3898580	disease		Disease or Syndrome	2	0	0.01	no reported evidence	1	1	0	2006	2006
HLA-DRB1	3123	Lofgrens syndrome	C0340164	disease		Disease or Syndrome	16	4	0.06	no reported evidence	1	6	0	2003	2013
HLA-DRB1	3123	Lupus anticoagulant disorder	C0311370	disease		Disease or Syndrome	24	1	0.01	no reported evidence	1	1	0	2013	2013
HLA-DQB1	3119	Lupus anticoagulant disorder	C0311370	disease		Disease or Syndrome	24	1	0.01	no reported evidence	1	1	0	1997	1997
HLA-DRB1	3123	lupus cutaneous	C0746306	disease		Disease or Syndrome	4	0	0.01	no reported evidence	1	1	0	1997	1997
HLA-DRB1	3123	Lupus Erythematosus	C0409974	disease		Disease or Syndrome	303	17	0.03	no reported evidence	1	3	0	2009	2013
ACTN1	87	Macrothrombocytopenia	C2751260	disease		Disease or Syndrome	28	11	0.05	no reported evidence	1	5	1	2013	2017
HLA-DRB1	3123	Mediastinal lymphadenopathy	C0520743	phenotype		Disease or Syndrome	12	0	0.1	no reported evidence		0	0
HLA-DRB1	3123	Mild hereditary factor VIII deficiency disease	C0272324	disease		Disease or Syndrome	8	1	0.01	no reported evidence	1	1	0	2011	2011
HLA-DRB1	3123	Mixed cryoglobulinemia	C0543697	disease		Disease or Syndrome	41	1	0.01	no reported evidence	1	1	0	1998	1998
HLA-DRB1	3123	Multifocal motor neuropathy	C0393847	disease		Disease or Syndrome	4	0	0.02	no reported evidence	1	2	0	2010	2013
HLA-DRB1	3123	Narcolepsy without cataplexy	C1456240	disease		Disease or Syndrome	4	0	0.3	no reported evidence		0	0
HLA-DQB1	3119	Narcolepsy without cataplexy	C1456240	disease		Disease or Syndrome	4	0	0.3	no reported evidence		0	0
HLA-DRB1	3123	Necrotizing vasculitis	C1318520	disease		Disease or Syndrome	5	0	0.01	no reported evidence	1	1	0	1998	1998
GLIS3	169792	Neonatal diabetes mellitus	C0158981	disease		Disease or Syndrome	38	34	0.05	no reported evidence	1	5	0	2006	2017
GSTT1	2952	Non-arteritic ischemic optic neuropathy	C0338507	disease		Disease or Syndrome	4	0	0.01	no reported evidence	1	1	0	2009	2009
HLA-DRB1	3123	Non-obstructive azoospermia	C4021107	disease		Disease or Syndrome	88	13	0.02	no reported evidence	1	2	0	2002	2004
HLA-DRB1	3123	Ocular sarcoidosis	C0398677	disease		Disease or Syndrome	2	1	0.01	no reported evidence	1	1	0	2012	2012
HLA-DRB1	3123	Oligoarticular Arthritis	C3892044	disease		Disease or Syndrome	11	0	0.01	no reported evidence	1	1	0	2002	2002
HLA-DRB1	3123	Oligoarticular Juvenile Idiopathic Arthritis	C3898105	disease		Disease or Syndrome	41	30	0.01	no reported evidence	1	1	0	2010	2010
HLA-DQA1	3117	Oligoarticular Juvenile Idiopathic Arthritis	C3898105	disease		Disease or Syndrome	41	30	0.01	no reported evidence	1	1	0	2009	2009
TGFBR3	7049	Ovarian failure	C0747102	disease		Disease or Syndrome	38	4	0.01	no reported evidence	1	1	0	2006	2006
HLA-DRB1	3123	Pancolitis	C0868908	disease		Disease or Syndrome	21	8	0.01	no reported evidence	1	1	0	2005	2005
HLA-DQB1	3119	Pancolitis	C0868908	disease		Disease or Syndrome	21	8	0.01	no reported evidence	1	1	0	1997	1997
HLA-DRB1	3123	Parvovirus B19 (disease)	C1959635	disease		Disease or Syndrome	35	0	0.01	no reported evidence	1	1	0	2002	2002
HLA-DRB1	3123	Pauciarticular juvenile rheumatoid arthritis	C0157917	disease		Disease or Syndrome	4	0	0.02	no reported evidence	1	2	0	1992	1992
HLA-DQA1	3117	Pauciarticular juvenile rheumatoid arthritis	C0157917	disease		Disease or Syndrome	4	0	0.01	no reported evidence	1	1	0	1991	1991
HLA-DRB1	3123	Pauci-immune Glomerulonephritis associated with Granulomatosis with Polyangiitis	C4050407	disease		Disease or Syndrome	50	4	0.01	no reported evidence	1	1	0	1999	1999
HLA-DRB1	3123	periodic paralysis (finding)	C1279412	disease		Disease or Syndrome	15	5	0.01	no reported evidence	1	1	0	1987	1987
HLA-DRB1	3123	Persistent infection	C1264606	phenotype		Disease or Syndrome	67	13	0.06	no reported evidence	1	6	0	1995	2012
HLA-DRB1	3123	Petechiae	C0031256	disease		Disease or Syndrome	22	0	0.01	no reported evidence	1	1	0	1997	1997
HLA-DRB1	3123	polyglandular failure	C0747739	disease		Disease or Syndrome	1	0	0.01	no reported evidence	1	1	0	2008	2008
GSTT1	2952	Polymorphous light eruption	C0031736	disease		Disease or Syndrome	12	0	0.01	no reported evidence	1	1	0	2013	2013
HLA-DRB1	3123	Polymorphous light eruption	C0031736	disease		Disease or Syndrome	12	0	0.01	no reported evidence	1	1	0	2000	2000
HLA-DRB1	3123	Post-streptococcal reactive arthritis	C1290140	disease		Disease or Syndrome	2	0	0.01	no reported evidence	1	1	0	2005	2005
HLA-DRB1	3123	Post-Treatment Lyme Disease Syndrome	C3890422	disease		Disease or Syndrome	4	0	0.01	no reported evidence	1	1	0	2005	2005
GLIS3	169792	Primary angle-closure glaucoma	C0017606	disease		Disease or Syndrome	32	23	0.1	no reported evidence		1	1	2016	2016
HLA-DRB1	3123	Primary antiphospholipid syndrome	C0409980	disease		Disease or Syndrome	17	1	0.01	no reported evidence	1	1	0	2009	2009
HLA-DQB1	3119	Primary antiphospholipid syndrome	C0409980	disease		Disease or Syndrome	17	1	0.01	no reported evidence	1	1	0	2009	2009
HLA-DRB1	3123	Primary immunoglobulin A nephropathy (disorder)	C3161650	disease		Disease or Syndrome	11	1	0.01	no reported evidence	1	1	0	2008	2008
TGFBR3	7049	Primary physiologic amenorrhea	C0232939	disease		Disease or Syndrome	84	8	0.01	no reported evidence	1	1	0	2006	2006
HLA-DRB1	3123	Primary Sjögren's syndrome	C0151449	disease		Disease or Syndrome	150	15	0.08	no reported evidence	1	8	0	1993	2015
HLA-DQB1	3119	Primary Sjögren's syndrome	C0151449	disease		Disease or Syndrome	150	15	0.01	no reported evidence	1	1	0	2002	2002
CUL3	8452	PSEUDOHYPOALDOSTERONISM, TYPE IID	C3469605	disease		Disease or Syndrome	9	31	0.02	no reported evidence	1	2	0	2015	2016
CUL3	8452	PSEUDOHYPOALDOSTERONISM, TYPE IIE	C3469606	disease		Disease or Syndrome	1	2	0.71	no reported evidence	1	2	2	2012	2016
HLA-DRB1	3123	Psoriasiform eczema	C0262985	disease		Disease or Syndrome	27	0	0.1	no reported evidence		0	0
HLA-DQB1	3119	Psoriasiform eczema	C0262985	disease		Disease or Syndrome	27	0	0.1	no reported evidence		0	0
HLA-DRB1	3123	Psoriasis vulgaris	C0263361	disease		Disease or Syndrome	137	46	0.02	no reported evidence	1	2	0	1996	1999
SEMA6A	57556	Psoriasis vulgaris	C0263361	disease		Disease or Syndrome	137	46	0.01	no reported evidence	1	1	0	2014	2014
HLA-DRB1	3123	Rapidly progressive periodontitis	C0266928	disease		Disease or Syndrome	4	0	0.01	no reported evidence	1	1	0	2002	2002
HLA-DRB1	3123	Reactive systemic amyloidosis	C0221014	disease		Disease or Syndrome	26	5	0.01	no reported evidence	1	1	0	2007	2007
HLA-DRB1	3123	Recurrent hepatitis	C3887641	disease		Disease or Syndrome	14	1	0.02	no reported evidence	1	2	0	2000	2006
GALNS	2588	Recurrent upper respiratory tract infection	C0581381	disease		Disease or Syndrome	30	0	0.1	no reported evidence		0	0
GLIS3	169792	Renal cyst	C3887499	phenotype		Disease or Syndrome	94	0	0.11	no reported evidence	1	1	0	2009	2009
TGFBR1	7046	Renal fibrosis	C0151650	disease		Disease or Syndrome	201	0	0.02	no reported evidence	1	2	0	2014	2014
SEMA6A	57556	Renal fibrosis	C0151650	disease		Disease or Syndrome	201	0	0.01	no reported evidence	1	1	0	2016	2016
HLA-DRB1	3123	Renal vasculitis	C0152002	disease		Disease or Syndrome	4	0	0.01	no reported evidence	1	1	0	1999	1999
SEMA6A	57556	Respiratory syncytial virus (RSV) infection in conditions classified elsewhere and of unspecified site	C0375023	disease		Disease or Syndrome	215	11	0.01	no reported evidence	1	1	0	2011	2011
GALNS	2588	Restrictive lung disease	C0085581	disease		Disease or Syndrome	15	0	0.1	no reported evidence		0	0
HLA-DRB1	3123	Rheumatic disease of heart valve	C0264757	disease		Disease or Syndrome	7	0	0.01	no reported evidence	1	1	0	1996	1996
HLA-DQA1	3117	Rheumatic mitral stenosis	C0264766	disease		Disease or Syndrome	6	0	0.01	no reported evidence	1	1	0	1996	1996
HLA-DQB1	3119	Rhinosinusitis	C0948780	disease		Disease or Syndrome	16	0	0.01	no reported evidence	1	1	0	2005	2005
HLA-DRB1	3123	Scleroderma renal crisis	C1262147	disease		Disease or Syndrome	2	0	0.01	no reported evidence	1	1	0	2011	2011
HLA-DRB1	3123	Secondary Sjögren's syndrome	C0151450	disease		Disease or Syndrome	10	0	0.02	no reported evidence	1	2	0	2001	2011
GNAL	2774	Segmental dystonia	C1997740	disease		Disease or Syndrome	11	5	0.01	no reported evidence	1	1	0	2013	2013
HLA-DRB1	3123	Sequoiosis	C0264478	disease		Disease or Syndrome	5	0	0.01	no reported evidence	1	1	0	2000	2000
HLA-DQB1	3119	Sequoiosis	C0264478	disease		Disease or Syndrome	5	0	0.01	no reported evidence	1	1	0	2000	2000
HLA-DRB1	3123	Seropositive rheumatoid arthritis	C0409651	disease		Disease or Syndrome	9	0	0.06	no reported evidence	1	6	0	1992	2012
HLA-DQB1	3119	Seropositive rheumatoid arthritis	C0409651	disease		Disease or Syndrome	9	0	0.01	no reported evidence	1	1	0	2012	2012
HLA-DRB1	3123	Severe Aplastic Anemia	C1883018	disease		Disease or Syndrome	25	0	0.03	no reported evidence	1	3	0	2001	2011
HLA-DRB1	3123	Severe hereditary factor VIII deficiency disease	C0272322	disease		Disease or Syndrome	22	3	0.01	no reported evidence	1	1	0	2012	2012
CTNND2	1501	Severe myopia	C0271183	disease		Disease or Syndrome	107	46	0.02	no reported evidence	1	2	2	2011	2011
HLA-DRB1	3123	Skin Erosion	C3887524	disease		Disease or Syndrome	111	4	0.04	no reported evidence	1	4	0	1998	2016
GSTT1	2952	Slow acetylator due to N-acetyltransferase enzyme variant	C1827377	disease		Disease or Syndrome	20	0	0.04	no reported evidence	0.75	4	0	1997	2005
HLA-DRB1	3123	Slow acetylator due to N-acetyltransferase enzyme variant	C1827377	disease		Disease or Syndrome	20	0	0.01	no reported evidence	1	1	0	2009	2009
TGFBR1	7046	SMITH DISEASE	C0302883	disease		Disease or Syndrome	1	0	0.01	no reported evidence	1	1	0	2015	2015
GSTT1	2952	Smoker's lung	C0850741	disease		Disease or Syndrome	14	3	0.01	no reported evidence	1	1	0	2006	2006
FARS2	10667	SPASTIC PARAPLEGIA 77, AUTOSOMAL RECESSIVE	C4310750	disease		Disease or Syndrome	1	3	0.7	no reported evidence		3	3	2016	2017
HLA-DRB1	3123	Staphylococcal toxic shock syndrome	C3714602	disease		Disease or Syndrome	23	0	0.01	no reported evidence	1	1	0	2011	2011
HLA-DQB1	3119	Steroid-sensitive nephrotic syndrome	C0403396	disease		Disease or Syndrome	15	3	0.01	no reported evidence	1	1	1	2015	2015
HLA-DQA1	3117	Steroid-sensitive nephrotic syndrome	C0403396	disease		Disease or Syndrome	15	3	0.01	no reported evidence	1	1	2	2015	2015
FARS2	10667	Supratentorial atrophy	C4020860	disease		Disease or Syndrome	142	1	0.1	no reported evidence		0	0
HLA-DRB1	3123	Systemic onset juvenile chronic arthritis	C1384600	disease		Disease or Syndrome	54	42	0.31	no reported evidence	1	1	0	2016	2016
ZBTB7C	201501	Systemic onset juvenile chronic arthritis	C1384600	disease		Disease or Syndrome	54	42	0.1	no reported evidence		1	1	2017	2017
HLA-DQB1	3119	Systemic onset juvenile chronic arthritis	C1384600	disease		Disease or Syndrome	54	42	0.01	no reported evidence	1	1	0	2016	2016
HLA-DQA1	3117	Systemic onset juvenile chronic arthritis	C1384600	disease		Disease or Syndrome	54	42	0.01	no reported evidence	1	1	1	2016	2016
HLA-DQB1	3119	Systemic sclerosis [scleroderma]	C2364016	disease		Disease or Syndrome	4	0	0.01	no reported evidence	1	1	0	1992	1992
TGFBR3	7049	Testicular dysgenesis syndrome	C2919755	disease		Disease or Syndrome	7	0	0.02	no reported evidence	1	2	0	2012	2015
SEMA6A	57556	Thrombocytopenia due to platelet alloimmunization	C0272286	disease		Disease or Syndrome	52	3	0.01	no reported evidence	1	1	0	2014	2014
HLA-DRB1	3123	Thyrotoxic periodic paralysis	C0268446	disease		Disease or Syndrome	11	27	0.02	no reported evidence	1	2	0	1987	1994
HLA-DRB1	3123	Undifferentiated inflammatory arthritis	C1562028	disease		Disease or Syndrome	1	0	0.01	no reported evidence	1	1	0	2008	2008
HLA-DRB1	3123	Undifferentiated spondyloarthropathy	C4039764	disease		Disease or Syndrome	6	0	0.01	no reported evidence	1	1	0	1997	1997
HLA-DRB1	3123	Varicella zoster	C0740380	disease		Disease or Syndrome	49	2	0.01	no reported evidence	1	1	0	2015	2015
GSTT1	2952	Vascular lesions	C1402315	disease		Disease or Syndrome	80	4	0.01	no reported evidence	1	1	0	2001	2001
HLA-DRB1	3123	Vasculitis of the skin	C0262988	disease		Disease or Syndrome	13	0	0.01	no reported evidence	1	1	0	1997	1997
HLA-DRB1	3123	VITILIGO-ASSOCIATED MULTIPLE AUTOIMMUNE DISEASE SUSCEPTIBILITY 1 (finding)	C1847835	disease		Disease or Syndrome	165	42	0.04	no reported evidence	1	4	0	2009	2012
GSTT1	2952	VITILIGO-ASSOCIATED MULTIPLE AUTOIMMUNE DISEASE SUSCEPTIBILITY 1 (finding)	C1847835	disease		Disease or Syndrome	165	42	0.02	no reported evidence	1	2	0	2007	2009
RPS6KB1	6198	VITILIGO-ASSOCIATED MULTIPLE AUTOIMMUNE DISEASE SUSCEPTIBILITY 1 (finding)	C1847835	disease		Disease or Syndrome	165	42	0.01	no reported evidence	1	1	0	2008	2008
HLA-DQA1	3117	VITILIGO-ASSOCIATED MULTIPLE AUTOIMMUNE DISEASE SUSCEPTIBILITY 1 (finding)	C1847835	disease		Disease or Syndrome	165	42	0.01	no reported evidence	1	1	0	2006	2006
TGFBR1	7046	Xeroderma pigmentosum, group A	C0268135	disease		Disease or Syndrome	39	17	0.01	no reported evidence	1	1	0	1998	1998
ACTN1	87	Liver Cirrhosis, Experimental	C0023893	disease	Digestive System Diseases	Experimental Model of Disease	800	0	0.3	no reported evidence		1	0	2015	2015
OTUB2	78990	Liver Cirrhosis, Experimental	C0023893	disease	Digestive System Diseases	Experimental Model of Disease	800	0	0.3	no reported evidence		1	0	2015	2015
VOPP1	81552	Liver Cirrhosis, Experimental	C0023893	disease	Digestive System Diseases	Experimental Model of Disease	800	0	0.3	no reported evidence		1	0	2015	2015
ABAT	18	Liver Cirrhosis, Experimental	C0023893	disease	Digestive System Diseases	Experimental Model of Disease	800	0	0.3	no reported evidence		1	0	2015	2015
HLA-DRB1	3123	Liver Cirrhosis, Experimental	C0023893	disease	Digestive System Diseases	Experimental Model of Disease	800	0	0.2	no reported evidence		1	0	2015	2015
HLA-DQA1	3117	Liver Cirrhosis, Experimental	C0023893	disease	Digestive System Diseases	Experimental Model of Disease	800	0	0.2	no reported evidence		1	0	2015	2015
IRS2	8660	Alloxan Diabetes	C0002152	disease	Endocrine System Diseases; Nutritional and Metabolic Diseases	Experimental Model of Disease	112	0	0.3	no reported evidence		1	0	2016	2016
IRS2	8660	Diabetes Mellitus, Experimental	C0011853	disease	Endocrine System Diseases; Nutritional and Metabolic Diseases	Experimental Model of Disease	112	0	0.3	no reported evidence		1	0	2016	2016
IRS2	8660	Streptozotocin Diabetes	C0038433	disease	Endocrine System Diseases; Nutritional and Metabolic Diseases	Experimental Model of Disease	112	0	0.3	no reported evidence		1	0	2016	2016
SCARB1	949	Mammary Neoplasms, Experimental	C0024668	group	Neoplasms	Experimental Model of Disease; Neoplastic Process	159	0	0.3	no reported evidence		1	0	2002	2002
TGFBR1	7046	Melanoma, B16	C0004565	disease	Neoplasms	Experimental Model of Disease; Neoplastic Process	135	2	0.01	no reported evidence	1	1	0	2014	2014
HLA-DQA1	3117	Mycobacterium tuberculosis, susceptibility to infection by	C2936833	phenotype	Bacterial Infections and Mycoses; Pathological Conditions, Signs and Symptoms	Finding	1	0	0.3	no reported evidence		1	0	2016	2016
GNAL	2774	Stereotyped Behavior	C0038271	phenotype	Behavior and Behavior Mechanisms	Finding	77	2	0.01	no reported evidence	1	1	0	2015	2015
TGFBR1	7046	Cardiomegaly	C0018800	phenotype	Cardiovascular Diseases; Pathological Conditions, Signs and Symptoms	Finding	158	0	0.1	no reported evidence		0	0
RGS9BP	388531	Prolonged Electroretinal Response Suppression	C1842073	phenotype	Congenital, Hereditary, and Neonatal Diseases and Abnormalities; Eye Diseases	Finding	2	2	0.6	no reported evidence		1	1	2015	2015
CTNND2	1501	Orbital separation excessive	C0020534	phenotype	Congenital, Hereditary, and Neonatal Diseases and Abnormalities; Musculoskeletal Diseases	Finding	367	9	0.1	no reported evidence		0	0
TGFBR1	7046	Orbital separation excessive	C0020534	phenotype	Congenital, Hereditary, and Neonatal Diseases and Abnormalities; Musculoskeletal Diseases	Finding	367	9	0.1	no reported evidence		0	0
GALNS	2588	Hepatomegaly	C0019209	phenotype	Digestive System Diseases; Pathological Conditions, Signs and Symptoms	Finding	372	0	0.1	no reported evidence		0	0
GLIS3	169792	Hepatomegaly	C0019209	phenotype	Digestive System Diseases; Pathological Conditions, Signs and Symptoms	Finding	372	0	0.1	no reported evidence		0	0
VSX2	338917	Lens Opacities	C1510497	phenotype	Eye Diseases	Finding	338	0	0.1	no reported evidence		0	0
RGS9BP	388531	Visual Impairment	C3665347	phenotype	Eye Diseases; Nervous System Diseases; Pathological Conditions, Signs and Symptoms	Finding	250	0	0.1	no reported evidence		0	0
HLA-DRB1	3123	Dyspareunia	C1384606	phenotype	Female Urogenital Diseases and Pregnancy Complications; Male Urogenital Diseases; Mental Disorders	Finding	13	0	0.1	no reported evidence		0	0
HLA-DRB1	3123	Proteinuria	C0033687	phenotype	Female Urogenital Diseases and Pregnancy Complications; Male Urogenital Diseases; Pathological Conditions, Signs and Symptoms	Finding	183	5	0.31	no reported evidence		3	0	1984	2008
HLA-DQA1	3117	Proteinuria	C0033687	phenotype	Female Urogenital Diseases and Pregnancy Complications; Male Urogenital Diseases; Pathological Conditions, Signs and Symptoms	Finding	183	5	0.3	no reported evidence		1	0	2001	2001
CTNND2	1501	Curvature of spine	C0037932	phenotype	Musculoskeletal Diseases	Finding	407	11	0.1	no reported evidence		0	0
TGFBR1	7046	Curvature of spine	C0037932	phenotype	Musculoskeletal Diseases	Finding	407	11	0.1	no reported evidence		0	0
GALNS	2588	Curvature of spine	C0037932	phenotype	Musculoskeletal Diseases	Finding	407	11	0.1	no reported evidence		0	0
GALNS	2588	Coxa valga	C0239137	phenotype	Musculoskeletal Diseases; Pathological Conditions, Signs and Symptoms	Finding	33	0	0.1	no reported evidence		0	0
GALNS	2588	Deafness	C0011053	phenotype	Nervous System Diseases; Otorhinolaryngologic Diseases; Pathological Conditions, Signs and Symptoms	Finding	272	1	0.1	no reported evidence		0	0
ABAT	18	Abnormal Deep Tendon Reflex	C0743002	phenotype	Nervous System Diseases; Pathological Conditions, Signs and Symptoms	Finding	5	0	0.3	no reported evidence		1	0	1999	1999
ABAT	18	Absent reflex	C0234146	phenotype	Nervous System Diseases; Pathological Conditions, Signs and Symptoms	Finding	136	0	0.3	no reported evidence		1	0	1999	1999
ABAT	18	Bulbocavernosus Reflex, Decreased	C0751468	phenotype	Nervous System Diseases; Pathological Conditions, Signs and Symptoms	Finding	5	0	0.3	no reported evidence		1	0	1999	1999
ABAT	18	Bulbocavernousus Reflex Absent	C0751469	phenotype	Nervous System Diseases; Pathological Conditions, Signs and Symptoms	Finding	5	0	0.3	no reported evidence		1	0	1999	1999
ABAT	18	Hoffman's Reflex	C0277839	phenotype	Nervous System Diseases; Pathological Conditions, Signs and Symptoms	Finding	5	0	0.3	no reported evidence		1	0	1999	1999
ABAT	18	Hyperreflexia	C0151889	phenotype	Nervous System Diseases; Pathological Conditions, Signs and Symptoms	Finding	300	4	0.4	no reported evidence		1	0	1999	1999
FARS2	10667	Hyperreflexia	C0151889	phenotype	Nervous System Diseases; Pathological Conditions, Signs and Symptoms	Finding	300	4	0.1	no reported evidence		0	0
ABAT	18	Hyporeflexia	C0151888	phenotype	Nervous System Diseases; Pathological Conditions, Signs and Symptoms	Finding	5	0	0.3	no reported evidence		1	0	1999	1999
ABAT	18	Muscle hypotonia	C0026827	phenotype	Nervous System Diseases; Pathological Conditions, Signs and Symptoms	Finding	459	34	0.3	no reported evidence		1	0	1999	1999
CTNND2	1501	Muscle hypotonia	C0026827	phenotype	Nervous System Diseases; Pathological Conditions, Signs and Symptoms	Finding	459	34	0.1	no reported evidence		0	0
ABAT	18	Palmo-Mental Reflex	C0751470	phenotype	Nervous System Diseases; Pathological Conditions, Signs and Symptoms	Finding	5	0	0.3	no reported evidence		1	0	1999	1999
ABAT	18	Reflex, Acoustic, Abnormal	C0522345	phenotype	Nervous System Diseases; Pathological Conditions, Signs and Symptoms	Finding	5	0	0.3	no reported evidence		1	0	1999	1999
ABAT	18	Reflex, Anal, Absent	C0576612	phenotype	Nervous System Diseases; Pathological Conditions, Signs and Symptoms	Finding	5	0	0.3	no reported evidence		1	0	1999	1999
ABAT	18	Reflex, Anal, Decreased	C0751471	phenotype	Nervous System Diseases; Pathological Conditions, Signs and Symptoms	Finding	5	0	0.3	no reported evidence		1	0	1999	1999
ABAT	18	Reflex, Ankle, Abnormal	C0751472	phenotype	Nervous System Diseases; Pathological Conditions, Signs and Symptoms	Finding	5	0	0.3	no reported evidence		1	0	1999	1999
ABAT	18	Reflex, Ankle, Absent	C0558845	phenotype	Nervous System Diseases; Pathological Conditions, Signs and Symptoms	Finding	14	1	0.3	no reported evidence		1	0	1999	1999
ABAT	18	Reflex, Ankle, Decreased	C0751473	phenotype	Nervous System Diseases; Pathological Conditions, Signs and Symptoms	Finding	5	0	0.3	no reported evidence		1	0	1999	1999
ABAT	18	Reflex, Biceps, Abnormal	C0751474	phenotype	Nervous System Diseases; Pathological Conditions, Signs and Symptoms	Finding	5	0	0.3	no reported evidence		1	0	1999	1999
ABAT	18	Reflex, Biceps, Absent	C0558847	phenotype	Nervous System Diseases; Pathological Conditions, Signs and Symptoms	Finding	5	0	0.3	no reported evidence		1	0	1999	1999
ABAT	18	Reflex, Biceps, Decreased	C0751475	phenotype	Nervous System Diseases; Pathological Conditions, Signs and Symptoms	Finding	5	0	0.3	no reported evidence		1	0	1999	1999
ABAT	18	Reflex, Corneal, Absent	C0278211	phenotype	Nervous System Diseases; Pathological Conditions, Signs and Symptoms	Finding	5	0	0.3	no reported evidence		1	0	1999	1999
ABAT	18	Reflex, Corneal, Decreased	C0151572	phenotype	Nervous System Diseases; Pathological Conditions, Signs and Symptoms	Finding	6	0	0.3	no reported evidence		1	0	1999	1999
ABAT	18	Reflex, Deep Tendon, Absent	C0241772	phenotype	Nervous System Diseases; Pathological Conditions, Signs and Symptoms	Finding	136	0	0.3	no reported evidence		1	0	1999	1999
ABAT	18	Reflex, Gag, Absent	C0234784	phenotype	Nervous System Diseases; Pathological Conditions, Signs and Symptoms	Finding	5	0	0.3	no reported evidence		1	0	1999	1999
ABAT	18	Reflex, Gag, Decreased	C0751476	phenotype	Nervous System Diseases; Pathological Conditions, Signs and Symptoms	Finding	5	0	0.3	no reported evidence		1	0	1999	1999
ABAT	18	Reflex, Knee, Abnormal	C0751477	phenotype	Nervous System Diseases; Pathological Conditions, Signs and Symptoms	Finding	5	0	0.3	no reported evidence		1	0	1999	1999
ABAT	18	Reflex, Knee, Decreased	C0751478	phenotype	Nervous System Diseases; Pathological Conditions, Signs and Symptoms	Finding	5	0	0.3	no reported evidence		1	0	1999	1999
ABAT	18	Reflex, Moro, Asymmetric	C0751479	phenotype	Nervous System Diseases; Pathological Conditions, Signs and Symptoms	Finding	5	0	0.3	no reported evidence		1	0	1999	1999
ABAT	18	Reflex, Pendular	C0277850	phenotype	Nervous System Diseases; Pathological Conditions, Signs and Symptoms	Finding	5	0	0.3	no reported evidence		1	0	1999	1999
ABAT	18	Reflex, Triceps, Abnormal	C0751480	phenotype	Nervous System Diseases; Pathological Conditions, Signs and Symptoms	Finding	5	0	0.3	no reported evidence		1	0	1999	1999
ABAT	18	Reflex, Triceps, Absent	C0558846	phenotype	Nervous System Diseases; Pathological Conditions, Signs and Symptoms	Finding	5	0	0.3	no reported evidence		1	0	1999	1999
ABAT	18	Reflex, Triceps, Decreased	C0751481	phenotype	Nervous System Diseases; Pathological Conditions, Signs and Symptoms	Finding	5	0	0.3	no reported evidence		1	0	1999	1999
IRS2	8660	Hyperglycemia, Postprandial	C1855520	phenotype	Nutritional and Metabolic Diseases	Finding	27	0	0.3	no reported evidence		2	0	2010	2016
CUL3	8452	Hyperkalemia	C0020461	phenotype	Nutritional and Metabolic Diseases	Finding	20	0	0.1	no reported evidence		0	0
SCARB1	949	Overweight	C0497406	phenotype	Pathological Conditions, Signs and Symptoms	Finding	237	126	0.02	no reported evidence	1	2	1	2013	2015
IRS2	8660	Overweight	C0497406	phenotype	Pathological Conditions, Signs and Symptoms	Finding	237	126	0.01	no reported evidence	1	1	1	2000	2000
HLA-DQA1	3117	Overweight	C0497406	phenotype	Pathological Conditions, Signs and Symptoms	Finding	237	126	0.01	no reported evidence	1	1	0	2012	2012
HLA-DRB1	3123	Splenomegaly	C0038002	phenotype	Pathological Conditions, Signs and Symptoms	Finding	246	3	0.1	no reported evidence		0	0
HLA-DQB1	3119	Splenomegaly	C0038002	phenotype	Pathological Conditions, Signs and Symptoms	Finding	246	3	0.01	no reported evidence		1	0	2007	2007
HLA-DRB1	3123	Weight decreased	C1262477	phenotype	Pathological Conditions, Signs and Symptoms	Finding	160	0	0.1	no reported evidence		0	0
HLA-DQB1	3119	Weight decreased	C1262477	phenotype	Pathological Conditions, Signs and Symptoms	Finding	160	0	0.1	no reported evidence		0	0
HLA-DRB1	3123	Xerostomia	C0043352	disease	Stomatognathic Diseases	Finding	61	1	0.1	no reported evidence		0	0
HLA-DRB1	3123	Abnormal rapid eye movement sleep	C0392188	phenotype		Finding	8	0	0.1	no reported evidence		0	0
HLA-DQB1	3119	Abnormal rapid eye movement sleep	C0392188	phenotype		Finding	8	0	0.1	no reported evidence		0	0
TGFBR3	7049	Abnormality of brainstem morphology	C1850601	phenotype		Finding	10	0	0.1	no reported evidence		0	0
GALNS	2588	Abnormality of the heart valves	C0241654	phenotype		Finding	19	1	0.1	no reported evidence		0	0
HLA-DRB1	3123	Abnormality of vision	C4025846	phenotype		Finding	48	1	0.1	no reported evidence		0	0
HLA-DQB1	3119	Abnormality of vision	C4025846	phenotype		Finding	48	1	0.1	no reported evidence		0	0
HLA-DRB1	3123	Acid reflux	C4317146	phenotype		Finding	139	4	0.1	no reported evidence		0	0
HLA-DRB1	3123	Allergic disposition	C3539909	phenotype		Finding	239	37	0.09	no reported evidence	0.888889	9	0	1998	2016
HLA-DQB1	3119	Allergic disposition	C3539909	phenotype		Finding	239	37	0.01	no reported evidence	1	1	0	2002	2002
HLA-DQA1	3117	Allergic disposition	C3539909	phenotype		Finding	239	37	0.01	no reported evidence	1	1	0	1993	1993
ACTN1	87	Anisocytosis	C0221278	phenotype		Finding	9	0	0.1	no reported evidence		0	0
TGFBR1	7046	Arterial tortuosity	C3279191	phenotype		Finding	7	8	0.1	no reported evidence		0	0
FARS2	10667	Babinski Reflex	C0034935	phenotype		Finding	144	1	0.1	no reported evidence		0	0
TGFBR1	7046	Blue sclera	C0542514	phenotype		Finding	43	2	0.1	no reported evidence		0	0
CTNND2	1501	Broad flat nasal bridge	C1839764	phenotype		Finding	329	0	0.1	no reported evidence		0	0
GALNS	2588	Cervical subluxation	C1846798	phenotype		Finding	3	0	0.1	no reported evidence		0	0
GALNS	2588	Chondroitin sulfate excretion in urine	C4023059	phenotype		Finding	1	0	0.1	no reported evidence		0	0
HLA-DRB1	3123	Claudication (finding)	C1456822	disease		Finding	7	0	0.01	no reported evidence	1	1	0	1999	1999
GALNS	2588	Cloudy cornea	C1856661	phenotype		Finding	40	0	0.1	no reported evidence		0	0
GALNS	2588	Coarse facial features	C1845847	phenotype		Finding	151	4	0.1	no reported evidence		0	0
ABAT	18	Cognitive delay	C1864897	phenotype		Finding	965	0	0.1	no reported evidence		0	0
FARS2	10667	Cognitive delay	C1864897	phenotype		Finding	965	0	0.1	no reported evidence		0	0
GLIS3	169792	Cognitive delay	C1864897	phenotype		Finding	965	0	0.1	no reported evidence		0	0
GLIS3	169792	Concave bridge of nose	C4280495	phenotype		Finding	274	0	0.1	no reported evidence		0	0
GALNS	2588	Constricted iliac wings	C1854785	phenotype		Finding	2	0	0.1	no reported evidence		0	0
GALNS	2588	Corneal stromal opacities	C0423250	phenotype		Finding	40	0	0.1	no reported evidence		0	0
GALNS	2588	Coxa valga deformity	C3549698	phenotype		Finding	33	0	0.1	no reported evidence		0	0
CTNND2	1501	Cri du chat	C0234861	phenotype		Finding	4	0	0.11	no reported evidence	1	1	0	2015	2015
ABAT	18	Death in childhood	C1843392	phenotype		Finding	21	0	0.1	no reported evidence		0	0
FARS2	10667	Death in early childhood	C1844947	phenotype		Finding	103	1	0.1	no reported evidence		0	0
FARS2	10667	Death in infancy	C1858430	phenotype		Finding	102	0	0.1	no reported evidence		0	0
HLA-DRB1	3123	Decreased platelet count	C0392386	phenotype		Finding	151	0	0.1	no reported evidence		0	0
ACTN1	87	Decreased platelet count	C0392386	phenotype		Finding	151	0	0.1	no reported evidence		0	0
VSX2	338917	Decreased size of eyeball	C4280625	phenotype		Finding	144	0	0.1	no reported evidence		0	0
GLIS3	169792	Depressed nasal bridge	C1836542	phenotype		Finding	276	3	0.1	no reported evidence		0	0
GLIS3	169792	Depressed nasal root/bridge	C3550546	phenotype		Finding	274	0	0.1	no reported evidence		0	0
FARS2	10667	Dilated ventricles (finding)	C3278923	phenotype		Finding	203	5	0.1	no reported evidence		0	0
GALNS	2588	Disproportionate short-trunk short stature	C1846435	phenotype		Finding	19	2	0.1	no reported evidence		0	0
CTNND2	1501	Downward slant of palpebral fissure	C0423110	phenotype		Finding	221	5	0.1	no reported evidence		0	0
ABAT	18	Downward slant of palpebral fissure	C0423110	phenotype		Finding	221	5	0.1	no reported evidence		0	0
CTNND2	1501	Electroencephalogram abnormal	C0151611	phenotype		Finding	140	5	0.1	no reported evidence		0	0
FARS2	10667	Electroencephalogram abnormal	C0151611	phenotype		Finding	140	5	0.1	no reported evidence		0	0
HLA-DRB1	3123	Elevated C-reactive protein	C0742906	phenotype		Finding	26	0	0.1	no reported evidence		0	0
HLA-DRB1	3123	Elevated C-reactive protein level	C4023452	phenotype		Finding	26	0	0.1	no reported evidence		0	0
GALNS	2588	Epiphyseal deformities of tubular bones	C1854786	phenotype		Finding	2	0	0.1	no reported evidence		0	0
HLA-DRB1	3123	ESR raised	C0151632	phenotype		Finding	24	0	0.1	no reported evidence		0	0
FARS2	10667	Feeding difficulties	C0232466	phenotype		Finding	238	16	0.1	no reported evidence		0	0
GLIS3	169792	Finding of body mass index	C0578022	phenotype		Finding	369	1022	0.1	no reported evidence		1	1	2012	2012
CTNND2	1501	Finding of Mean Corpuscular Hemoglobin	C1261502	phenotype		Finding	386	4531	0.1	no reported evidence		1	1	2012	2012
HLA-DQA1	3117	Finding of Mean Corpuscular Hemoglobin	C1261502	phenotype		Finding	386	4531	0.1	no reported evidence		1	1	2012	2012
GLIS3	169792	Finding of Mean Corpuscular Hemoglobin	C1261502	phenotype		Finding	386	4531	0.1	no reported evidence		1	1	2012	2012
GALNS	2588	Flaring of rib cage	C1854780	phenotype		Finding	3	0	0.1	no reported evidence		0	0
TGFBR1	7046	Flexion contracture of proximal interphalangeal joint	C0409348	phenotype		Finding	108	1	0.1	no reported evidence		0	0
FARS2	10667	Generalized hypotonia	C1858120	phenotype		Finding	632	17	0.1	no reported evidence		0	0
GALNS	2588	Grayish enamel	C1854783	phenotype		Finding	2	0	0.1	no reported evidence		0	0
GALNS	2588	Hearing Loss, Partial	C0018772	phenotype		Finding	259	39	0.1	no reported evidence		0	0
SCARB1	949	HIGH DENSITY LIPOPROTEIN CHOLESTEROL LEVEL QUANTITATIVE TRAIT LOCUS 6	C1853096	phenotype		Finding	1	4	0.4	no reported evidence		2	4	2011	2016
ABAT	18	High pitched cry	C0239154	phenotype		Finding	2	0	0.1	no reported evidence		0	0
CTNND2	1501	High pitched voice	C0241703	phenotype		Finding	29	1	0.1	no reported evidence		0	0
CUL3	8452	Hyperchloremic metabolic acidosis	C1969073	phenotype		Finding	8	0	0.1	no reported evidence		0	0
GALNS	2588	Hypertrophy of lower jaw	C4280645	phenotype		Finding	101	0	0.1	no reported evidence		0	0
HLA-DRB1	3123	hypopigmented skin patch	C1836735	phenotype		Finding	72	0	0.1	no reported evidence		0	0
GALNS	2588	Hypoplasia of the odontoid process	C1846439	phenotype		Finding	20	0	0.1	no reported evidence		0	0
TGFBR1	7046	Hypotrophic malar bone	C4280651	phenotype		Finding	159	0	0.1	no reported evidence		0	0
TGFBR1	7046	Impaired left ventricular function	C0553982	phenotype		Finding	21	0	0.1	no reported evidence		0	0
TGFBR3	7049	Increase in blood pressure	C0497247	phenotype		Finding	173	14	0.1	no reported evidence		0	0
TGFBR1	7046	Increase in blood pressure	C0497247	phenotype		Finding	173	14	0.1	no reported evidence		0	0
CUL3	8452	Increase in blood pressure	C0497247	phenotype		Finding	173	14	0.1	no reported evidence		0	0
HLA-DRB1	3123	Increase in T cell count	C4021960	phenotype		Finding	2	0	0.1	no reported evidence		0	0
ACTN1	87	Increased mean platelet volume	C1096367	phenotype		Finding	7	1	0.1	no reported evidence		0	0
FARS2	10667	Increased serum lactate	C1836440	phenotype		Finding	118	0	0.1	no reported evidence		0	0
GALNS	2588	Increased size of the mandible	C4280644	phenotype		Finding	103	0	0.1	no reported evidence		0	0
HLA-DQB1	3119	Infant, Premature	C0021294	phenotype		Finding	277	21	0.02	no reported evidence	1	2	0	2001	2006
HLA-DRB1	3123	Infant, Premature	C0021294	phenotype		Finding	277	21	0.01	no reported evidence	1	1	0	2011	2011
HLA-DQA1	3117	Infant, Premature	C0021294	phenotype		Finding	277	21	0.01	no reported evidence	1	1	0	1997	1997
CTNND2	1501	Infrequent generalized seizures	C1833488	phenotype		Finding	12	0	0.1	no reported evidence		0	0
CTNND2	1501	Involuntary jerking movements	C1854302	phenotype		Finding	122	0	0.1	no reported evidence		0	0
FARS2	10667	Involuntary jerking movements	C1854302	phenotype		Finding	122	0	0.1	no reported evidence		0	0
HLA-DRB1	3123	Joint swelling	C0152031	phenotype		Finding	66	1	0.11	no reported evidence	1	1	0	2005	2005
GALNS	2588	Large elbow	C4280737	phenotype		Finding	1	0	0.1	no reported evidence		0	0
GLIS3	169792	Long philtrum	C1865014	phenotype		Finding	189	2	0.1	no reported evidence		0	0
FARS2	10667	Lower limb amyotrophy	C4024921	phenotype		Finding	8	3	0.1	no reported evidence		0	0
CTNND2	1501	Low-set, posteriorly rotated ears	C1857486	phenotype		Finding	148	2	0.1	no reported evidence		0	0
HLA-DRB1	3123	Malabsorption	C3714745	phenotype		Finding	107	0	0.1	no reported evidence		0	0
GALNS	2588	mandibular excess (physical finding)	C2227134	phenotype		Finding	101	0	0.1	no reported evidence		0	0
GALNS	2588	Metaphyseal widening	C1849039	phenotype		Finding	32	0	0.1	no reported evidence		0	0
CTNND2	1501	Microretrognathia	C1839546	phenotype		Finding	21	1	0.1	no reported evidence		0	0
TGFBR1	7046	MULTIPLE SELF-HEALING SQUAMOUS EPITHELIOMA, SUSCEPTIBILITY TO	C4083047	phenotype		Finding	1	3	0.3	no reported evidence		1	3	2011	2011
CTNND2	1501	Nasal bridge wide	C1849367	phenotype		Finding	332	4	0.1	no reported evidence		0	0
GALNS	2588	Ovoid vertebral bodies	C1855665	phenotype		Finding	22	0	0.1	no reported evidence		0	0
TGFBR3	7049	Plaque build-up in arteries	C4280569	phenotype		Finding	11	0	0.1	no reported evidence		0	0
GALNS	2588	Platyspondyly	C1844704	phenotype		Finding	75	0	0.1	no reported evidence		0	0
GALNS	2588	Pointed proximal second through fifth metacarpals	C1854787	phenotype		Finding	2	0	0.1	no reported evidence		0	0
FARS2	10667	Poor growth	C1837385	phenotype		Finding	167	0	0.1	no reported evidence		0	0
ABAT	18	Posterior fossa cyst	C1857353	phenotype		Finding	10	0	0.1	no reported evidence		0	0
GALNS	2588	Prominent sternum	C1846433	phenotype		Finding	4	0	0.1	no reported evidence		0	0
HLA-DRB1	3123	Pulmonary Infiltrate	C0235896	phenotype		Finding	18	0	0.1	no reported evidence		0	0
HLA-DRB1	3123	Recurrent infections	C0239998	phenotype		Finding	67	1	0.1	no reported evidence		0	0
HLA-DQB1	3119	Recurrent infections	C0239998	phenotype		Finding	67	1	0.1	no reported evidence		0	0
GALNS	2588	Restrictive ventilatory defect	C3277226	phenotype		Finding	13	0	0.1	no reported evidence		0	0
HLA-DRB1	3123	Rotting teeth	C4280623	phenotype		Finding	94	0	0.1	no reported evidence		0	0
GALNS	2588	Rotting teeth	C4280623	phenotype		Finding	94	0	0.1	no reported evidence		0	0
CTNND2	1501	Round face	C0239479	phenotype		Finding	65	0	0.1	no reported evidence		0	0
CTNND2	1501	Round, full face	C1856468	phenotype		Finding	65	1	0.1	no reported evidence		0	0
CTNND2	1501	Severe global developmental delay	C1837397	phenotype		Finding	57	0	0.1	no reported evidence		0	0
ABAT	18	Severe muscular hypotonia	C1839630	phenotype		Finding	53	2	0.1	no reported evidence		0	0
CTNND2	1501	Severe psychomotor retardation	C1854919	phenotype		Finding	65	13	0.1	no reported evidence		0	0
CTNND2	1501	Short neck	C0521525	phenotype		Finding	203	1	0.1	no reported evidence		0	0
CTNND2	1501	Short stature	C0349588	phenotype		Finding	749	36	0.1	no reported evidence		0	0
HLA-DRB1	3123	Skin blisters	C2220104	phenotype		Finding	66	0	0.1	no reported evidence		0	0
HLA-DQB1	3119	Skin blisters	C2220104	phenotype		Finding	66	0	0.1	no reported evidence		0	0
HLA-DRB1	3123	Skin bullae	C0241054	phenotype		Finding	67	6	0.1	no reported evidence		0	0
HLA-DQB1	3119	Skin bullae	C0241054	phenotype		Finding	67	6	0.1	no reported evidence		0	0
CTNND2	1501	Small hand	C0575802	phenotype		Finding	64	2	0.1	no reported evidence		0	0
CTNND2	1501	Small head	C0424688	phenotype		Finding	569	57	0.1	no reported evidence		0	0
FARS2	10667	Small head	C0424688	phenotype		Finding	569	57	0.1	no reported evidence		0	0
TGFBR1	7046	Tall stature	C0241240	phenotype		Finding	44	5	0.1	no reported evidence		0	0
ABAT	18	Tall stature	C0241240	phenotype		Finding	44	5	0.1	no reported evidence		0	0
HLA-DRB1	3123	Telangiectasia of the skin	C4022018	phenotype		Finding	45	0	0.1	no reported evidence		0	0
GALNS	2588	Thickened facial skin with coarse facial features	C4072825	phenotype		Finding	150	0	0.1	no reported evidence		0	0
GLIS3	169792	Thin upper lip vermilion	C1865017	phenotype		Finding	124	4	0.1	no reported evidence		0	0
TGFBR3	7049	Visual field defects	C3887875	group		Finding	26	1	0.1	no reported evidence		0	0
GALNS	2588	Widely spaced teeth	C1844813	phenotype		Finding	44	0	0.1	no reported evidence		0	0
GSTT1	2952	Hepatitis, Toxic	C0019193	disease	Digestive System Diseases; Substance-Related Disorders	Injury or Poisoning	324	0	0.3	no reported evidence		3	0	2008	2015
HLA-DRB1	3123	Hepatitis, Toxic	C0019193	disease	Digestive System Diseases; Substance-Related Disorders	Injury or Poisoning	324	0	0.3	no reported evidence		1	0	2011	2011
TGFBR1	7046	Hepatitis, Toxic	C0019193	disease	Digestive System Diseases; Substance-Related Disorders	Injury or Poisoning	324	0	0.3	no reported evidence		1	0	2017	2017
HLA-DQB1	3119	Hepatitis, Toxic	C0019193	disease	Digestive System Diseases; Substance-Related Disorders	Injury or Poisoning	324	0	0.3	no reported evidence		1	0	2011	2011
HLA-DRB1	3123	Berylliosis	C0005138	disease	Occupational Diseases; Respiratory Tract Diseases	Injury or Poisoning	11	0	0.3	no reported evidence		2	0	2006	2008
GALNS	2588	Keratan sulfate excretion in urine	C4023060	phenotype		Laboratory or Test Result	3	0	0.1	no reported evidence		0	0
NINJ2	4815	Monocyte count result	C0750880	phenotype		Laboratory or Test Result	154	573	0.1	no reported evidence		1	1	2017	2017
ACTN1	87	Platelet distribution width result	C1318035	phenotype		Laboratory or Test Result	119	200	0.1	no reported evidence		1	1	2017	2017
NINJ2	4815	Platelet distribution width result	C1318035	phenotype		Laboratory or Test Result	119	200	0.1	no reported evidence		1	1	2017	2017
ANKRD27	84079	RDW - Red blood cell distribution width result	C1304746	phenotype		Laboratory or Test Result	107	206	0.1	no reported evidence		1	1	2017	2017
HLA-DQB1	3119	Antibody measurement (procedure)	C0201278	group		Laboratory Procedure	10	56	0.1	no reported evidence		1	1	2013	2013
CTNND2	1501	Erythrocyte Mean Corpuscular Hemoglobin Test	C0369183	phenotype		Laboratory Procedure	386	4531	0.1	no reported evidence		1	1	2012	2012
HLA-DQA1	3117	Erythrocyte Mean Corpuscular Hemoglobin Test	C0369183	phenotype		Laboratory Procedure	386	4531	0.1	no reported evidence		1	1	2012	2012
GLIS3	169792	Erythrocyte Mean Corpuscular Hemoglobin Test	C0369183	phenotype		Laboratory Procedure	386	4531	0.1	no reported evidence		1	1	2012	2012
GLIS3	169792	Fasting blood glucose measurement	C0428568	phenotype		Laboratory Procedure	38	87	0.1	no reported evidence		3	2	2010	2015
GLIS3	169792	Hematocrit procedure	C0018935	phenotype		Laboratory Procedure	100	212	0.1	no reported evidence		1	1	2017	2017
GLIS3	169792	Hemoglobin measurement	C0518015	phenotype		Laboratory Procedure	96	219	0.1	no reported evidence		1	1	2017	2017
TGFBR1	7046	High density lipoprotein measurement	C0392885	phenotype		Laboratory Procedure	323	867	0.1	no reported evidence		1	2	2012	2012
SCARB1	949	High density lipoprotein measurement	C0392885	phenotype		Laboratory Procedure	323	867	0.1	no reported evidence		2	8	2012	2015
EFCAB13	124989	Interferon Gamma Measurement	C2825877	phenotype		Laboratory Procedure	4	6	0.1	no reported evidence		1	1	2017	2017
EFCAB13	124989	Interleukin 12 Measurement	C2697760	phenotype		Laboratory Procedure	3	10	0.1	no reported evidence		1	1	2017	2017
TGFBR3	7049	Low density lipoprotein cholesterol measurement	C0202117	phenotype		Laboratory Procedure	282	676	0.1	no reported evidence		1	1	2012	2012
SLC25A21	89874	Low density lipoprotein cholesterol measurement	C0202117	phenotype		Laboratory Procedure	282	676	0.1	no reported evidence		1	1	2012	2012
TGFBR1	7046	Low density lipoprotein cholesterol measurement	C0202117	phenotype		Laboratory Procedure	282	676	0.1	no reported evidence		1	2	2012	2012
EFCAB13	124989	Low density lipoprotein cholesterol measurement	C0202117	phenotype		Laboratory Procedure	282	676	0.1	no reported evidence		3	1	2010	2015
NINJ2	4815	Lymphocyte Count measurement	C0200635	phenotype		Laboratory Procedure	113	185	0.1	no reported evidence		1	1	2017	2017
NINJ2	4815	Monocyte count procedure	C0200637	phenotype		Laboratory Procedure	154	573	0.1	no reported evidence		1	1	2017	2017
WDR66	144406	Platelet Count measurement	C0032181	phenotype		Laboratory Procedure	190	353	0.1	no reported evidence		1	1	2011	2011
ACTN1	87	Platelet Count measurement	C0032181	phenotype		Laboratory Procedure	190	353	0.1	no reported evidence		1	1	2016	2016
NINJ2	4815	Platelet Count measurement	C0032181	phenotype		Laboratory Procedure	190	353	0.1	no reported evidence		1	1	2017	2017
ACTN1	87	Platelet distribution width measurement	C0427565	phenotype		Laboratory Procedure	119	200	0.1	no reported evidence		1	1	2017	2017
NINJ2	4815	Platelet distribution width measurement	C0427565	phenotype		Laboratory Procedure	119	200	0.1	no reported evidence		1	1	2017	2017
NINJ2	4815	Platelet hematocrit measurement	C0474566	phenotype		Laboratory Procedure	154	258	0.1	no reported evidence		1	1	2017	2017
WDR66	144406	Platelet mean volume determination (procedure)	C0200665	phenotype		Laboratory Procedure	176	357	0.1	no reported evidence		6	2	2009	2017
ACTN1	87	Platelet mean volume determination (procedure)	C0200665	phenotype		Laboratory Procedure	176	357	0.1	no reported evidence		1	2	2017	2017
HLA-DQA1	3117	Protein measurement	C0202202	group		Laboratory Procedure	46	422	0.1	no reported evidence		1	1	2010	2010
HLA-DQA1	3117	Red Blood Cell Count measurement	C0014772	phenotype		Laboratory Procedure	117	250	0.1	no reported evidence		1	1	2017	2017
GLIS3	169792	Red Blood Cell Count measurement	C0014772	phenotype		Laboratory Procedure	117	250	0.1	no reported evidence		1	1	2017	2017
ANKRD27	84079	Red cell distribution width determination	C0427460	phenotype		Laboratory Procedure	107	206	0.1	no reported evidence		1	1	2017	2017
IRS2	8660	Reticulocyte count (procedure)	C0206161	phenotype		Laboratory Procedure	201	472	0.1	no reported evidence		1	1	2017	2017
HLA-DQB1	3119	Serum iron measurement	C1318312	phenotype		Laboratory Procedure	13	24	0.1	no reported evidence		1	1	2017	2017
TGFBR1	7046	Serum total cholesterol measurement	C1445957	phenotype		Laboratory Procedure	306	814	0.1	no reported evidence		1	1	2012	2012
PCSK6	5046	Serum total cholesterol measurement	C1445957	phenotype		Laboratory Procedure	306	814	0.1	no reported evidence		1	1	2012	2012
EFCAB13	124989	Serum total cholesterol measurement	C1445957	phenotype		Laboratory Procedure	306	814	0.1	no reported evidence		3	1	2010	2015
EFCAB13	124989	Soluble Interleukin 6 Receptor Measurement	C3897558	phenotype		Laboratory Procedure	32	297	0.1	no reported evidence		1	1	2017	2017
GLIS3	169792	Thyroid stimulating hormone measurement	C0202230	phenotype		Laboratory Procedure	14	35	0.1	no reported evidence		1	1	2013	2013
GLIS3	169792	Thyroxine measurement	C0202231	phenotype		Laboratory Procedure	15	28	0.1	no reported evidence		1	1	2013	2013
TGFBR1	7046	Triglycerides measurement	C0202236	phenotype		Laboratory Procedure	335	923	0.1	no reported evidence		1	1	2012	2012
GLIS3	169792	Triglycerides measurement	C0202236	phenotype		Laboratory Procedure	335	923	0.1	no reported evidence		0	1
SCARB1	949	Vitamin E Assay	C1142098	phenotype		Laboratory Procedure	9	18	0.1	no reported evidence		1	1	2012	2012
SEMA6A	57556	Abnormal behavior	C0233514	phenotype	Behavior and Behavior Mechanisms	Mental or Behavioral Dysfunction	371	46	0.03	no reported evidence	1	3	0	2006	2015
CTNND2	1501	Abnormal behavior	C0233514	phenotype	Behavior and Behavior Mechanisms	Mental or Behavioral Dysfunction	371	46	0.01	no reported evidence	1	1	0	2014	2014
CTNND2	1501	Anxiety	C0003467	disease	Behavior and Behavior Mechanisms	Mental or Behavioral Dysfunction	463	69	0.01	no reported evidence	1	1	0	2014	2014
GSTT1	2952	Mental Depression	C0011570	disease	Behavior and Behavior Mechanisms	Mental or Behavioral Dysfunction	574	137	0.3	no reported evidence	1	1	0	2008	2008
ABAT	18	Mental Depression	C0011570	disease	Behavior and Behavior Mechanisms	Mental or Behavioral Dysfunction	574	137	0.2	no reported evidence		1	0	2012	2012
TGFBR3	7049	Mental Depression	C0011570	disease	Behavior and Behavior Mechanisms	Mental or Behavioral Dysfunction	574	137	0.01	no reported evidence	1	1	0	2013	2013
ABAT	18	Amnesia	C0002622	disease	Behavior and Behavior Mechanisms; Mental Disorders; Nervous System Diseases; Pathological Conditions, Signs and Symptoms	Mental or Behavioral Dysfunction	57	2	0.01	no reported evidence	1	1	0	2005	2005
HLA-DRB1	3123	Amnesia, Transient Global	C0338591	disease	Behavior and Behavior Mechanisms; Mental Disorders; Nervous System Diseases; Pathological Conditions, Signs and Symptoms	Mental or Behavioral Dysfunction	19	2	0.1	no reported evidence		0	0
HLA-DQB1	3119	Amnesia, Transient Global	C0338591	disease	Behavior and Behavior Mechanisms; Mental Disorders; Nervous System Diseases; Pathological Conditions, Signs and Symptoms	Mental or Behavioral Dysfunction	19	2	0.1	no reported evidence		0	0
CTNND2	1501	Intellectual Disability	C3714756	group	Behavior and Behavior Mechanisms; Mental Disorders; Nervous System Diseases; Pathological Conditions, Signs and Symptoms	Mental or Behavioral Dysfunction	2502	53	0.32	strong	1	2	0	2007	2015
GNAL	2774	Intellectual Disability	C3714756	group	Behavior and Behavior Mechanisms; Mental Disorders; Nervous System Diseases; Pathological Conditions, Signs and Symptoms	Mental or Behavioral Dysfunction	2502	53	0.3	limited		0	0
VSX2	338917	Intellectual Disability	C3714756	group	Behavior and Behavior Mechanisms; Mental Disorders; Nervous System Diseases; Pathological Conditions, Signs and Symptoms	Mental or Behavioral Dysfunction	2502	53	0.3	moderate		0	0
TGFBR1	7046	Intellectual Disability	C3714756	group	Behavior and Behavior Mechanisms; Mental Disorders; Nervous System Diseases; Pathological Conditions, Signs and Symptoms	Mental or Behavioral Dysfunction	2502	53	0.3	limited		1	0	2014	2014
CUL3	8452	Intellectual Disability	C3714756	group	Behavior and Behavior Mechanisms; Mental Disorders; Nervous System Diseases; Pathological Conditions, Signs and Symptoms	Mental or Behavioral Dysfunction	2502	53	0.3	strong		0	0
FBXO8	26269	Intellectual Disability	C3714756	group	Behavior and Behavior Mechanisms; Mental Disorders; Nervous System Diseases; Pathological Conditions, Signs and Symptoms	Mental or Behavioral Dysfunction	2502	53	0.3	limited		1	0	2014	2014
GALNS	2588	Intellectual Disability	C3714756	group	Behavior and Behavior Mechanisms; Mental Disorders; Nervous System Diseases; Pathological Conditions, Signs and Symptoms	Mental or Behavioral Dysfunction	2502	53	0.3	limited		0	0
ABAT	18	Intellectual Disability	C3714756	group	Behavior and Behavior Mechanisms; Mental Disorders; Nervous System Diseases; Pathological Conditions, Signs and Symptoms	Mental or Behavioral Dysfunction	2502	53	0.3	limited		1	0	2017	2017
GLIS3	169792	Intellectual Disability	C3714756	group	Behavior and Behavior Mechanisms; Mental Disorders; Nervous System Diseases; Pathological Conditions, Signs and Symptoms	Mental or Behavioral Dysfunction	2502	53	0.3	strong		0	0
ABAT	18	Developmental Psychomotor Disorders	C0751456	disease	Behavior and Behavior Mechanisms; Nervous System Diseases; Pathological Conditions, Signs and Symptoms	Mental or Behavioral Dysfunction	7	0	0.3	no reported evidence		1	0	1999	1999
HLA-DRB1	3123	Hallucinations	C0018524	disease	Behavior and Behavior Mechanisms; Nervous System Diseases; Pathological Conditions, Signs and Symptoms	Mental or Behavioral Dysfunction	71	5	0.1	no reported evidence		0	0
HLA-DQB1	3119	Hallucinations	C0018524	disease	Behavior and Behavior Mechanisms; Nervous System Diseases; Pathological Conditions, Signs and Symptoms	Mental or Behavioral Dysfunction	71	5	0.1	no reported evidence		0	0
GSTT1	2952	Memory impairment	C0233794	phenotype	Behavior and Behavior Mechanisms; Nervous System Diseases; Pathological Conditions, Signs and Symptoms	Mental or Behavioral Dysfunction	266	22	0.01	no reported evidence	1	1	0	2010	2010
RPS6KB1	6198	Memory impairment	C0233794	phenotype	Behavior and Behavior Mechanisms; Nervous System Diseases; Pathological Conditions, Signs and Symptoms	Mental or Behavioral Dysfunction	266	22	0.01	no reported evidence	1	1	0	2016	2016
ABAT	18	Psychomotor Disorders	C0033922	group	Behavior and Behavior Mechanisms; Nervous System Diseases; Pathological Conditions, Signs and Symptoms	Mental or Behavioral Dysfunction	7	0	0.3	no reported evidence		1	0	1999	1999
ABAT	18	Psychomotor Impairment	C0679465	phenotype	Behavior and Behavior Mechanisms; Nervous System Diseases; Pathological Conditions, Signs and Symptoms	Mental or Behavioral Dysfunction	8	0	0.3	no reported evidence		1	0	1999	1999
CTNND2	1501	Anxiety Disorders	C0003469	group	Mental Disorders	Mental or Behavioral Dysfunction	395	79	0.01	no reported evidence	1	1	1	2014	2014
HLA-DRB1	3123	Autism Spectrum Disorders	C1510586	disease	Mental Disorders	Mental or Behavioral Dysfunction	571	436	0.1	no reported evidence		1	6	2018	2018
HLA-DQB1	3119	Autism Spectrum Disorders	C1510586	disease	Mental Disorders	Mental or Behavioral Dysfunction	571	436	0.1	no reported evidence		1	3	2018	2018
CTNND2	1501	Autism Spectrum Disorders	C1510586	disease	Mental Disorders	Mental or Behavioral Dysfunction	571	436	0.01	no reported evidence	1	1	0	2015	2015
IRS2	8660	Autism Spectrum Disorders	C1510586	disease	Mental Disorders	Mental or Behavioral Dysfunction	571	436	0.01	no reported evidence	1	1	0	2014	2014
HLA-DRB1	3123	Autistic Disorder	C0004352	group	Mental Disorders	Mental or Behavioral Dysfunction	676	237	0.34	no reported evidence	1	5	0	1996	2013
ABAT	18	Autistic Disorder	C0004352	group	Mental Disorders	Mental or Behavioral Dysfunction	676	237	0.31	no reported evidence	1	1	0	2005	2005
CTNND2	1501	Autistic Disorder	C0004352	group	Mental Disorders	Mental or Behavioral Dysfunction	676	237	0.11	no reported evidence	1	2	1	2013	2015
PCSK6	5046	Autistic Disorder	C0004352	group	Mental Disorders	Mental or Behavioral Dysfunction	676	237	0.01	no reported evidence	1	1	0	2016	2016
GNAL	2774	Bipolar Disorder	C0005586	disease	Mental Disorders	Mental or Behavioral Dysfunction	836	665	0.33	no reported evidence	1	3	0	2001	2005
GSTT1	2952	Bipolar Disorder	C0005586	disease	Mental Disorders	Mental or Behavioral Dysfunction	836	665	0.32	no reported evidence	1	2	0	2011	2017
HLA-DRB1	3123	Bipolar Disorder	C0005586	disease	Mental Disorders	Mental or Behavioral Dysfunction	836	665	0.3	no reported evidence	1	1	0	2014	2014
CTNND2	1501	Bipolar Disorder	C0005586	disease	Mental Disorders	Mental or Behavioral Dysfunction	836	665	0.01	no reported evidence	0	1	0	2014	2014
NINJ2	4815	Borderline Personality Disorder	C0006012	disease	Mental Disorders	Mental or Behavioral Dysfunction	109	54	0.01	no reported evidence	1	1	0	2014	2014
RPS6KB1	6198	Cognition Disorders	C0009241	group	Mental Disorders	Mental or Behavioral Dysfunction	236	29	0.01	no reported evidence	1	1	0	2016	2016
GSTT1	2952	Depressive disorder	C0011581	disease	Mental Disorders	Mental or Behavioral Dysfunction	740	143	0.3	no reported evidence	1	1	0	2008	2008
TGFBR3	7049	Depressive disorder	C0011581	disease	Mental Disorders	Mental or Behavioral Dysfunction	740	143	0.01	no reported evidence	1	1	0	2013	2013
CTNND2	1501	Impaired cognition	C0338656	disease	Mental Disorders	Mental or Behavioral Dysfunction	670	121	0.01	no reported evidence	1	1	0	2016	2016
GSTT1	2952	Impaired cognition	C0338656	disease	Mental Disorders	Mental or Behavioral Dysfunction	670	121	0.01	no reported evidence	1	1	0	2009	2009
HLA-DRB1	3123	Impaired cognition	C0338656	disease	Mental Disorders	Mental or Behavioral Dysfunction	670	121	0.01	no reported evidence	1	1	0	2016	2016
RPS6KB1	6198	Impaired cognition	C0338656	disease	Mental Disorders	Mental or Behavioral Dysfunction	670	121	0.01	no reported evidence	1	1	0	2016	2016
CTNND2	1501	Major Depressive Disorder	C1269683	disease	Mental Disorders	Mental or Behavioral Dysfunction	512	210	0.31	no reported evidence	1	1	0	2014	2014
SEMA6A	57556	Mental disorders	C0004936	group	Mental Disorders	Mental or Behavioral Dysfunction	328	77	0.02	no reported evidence	1	2	0	2012	2015
CTNND2	1501	Mental disorders	C0004936	group	Mental Disorders	Mental or Behavioral Dysfunction	328	77	0.01	no reported evidence	1	1	0	2014	2014
GALNS	2588	Mental disorders	C0004936	group	Mental Disorders	Mental or Behavioral Dysfunction	328	77	0.01	no reported evidence	1	1	0	2006	2006
ABAT	18	Mood Disorders	C0525045	group	Mental Disorders	Mental or Behavioral Dysfunction	335	91	0.01	no reported evidence	1	1	0	2013	2013
CUL3	8452	Neurodevelopmental Disorders	C1535926	group	Mental Disorders	Mental or Behavioral Dysfunction	207	1	0.3	no reported evidence		1	0	2017	2017
HLA-DRB1	3123	Panic Disorder	C0030319	disease	Mental Disorders	Mental or Behavioral Dysfunction	92	57	0.01	no reported evidence	1	1	0	2016	2016
SEMA6A	57556	Paranoia	C1456784	disease	Mental Disorders	Mental or Behavioral Dysfunction	32	8	0.01	no reported evidence	1	1	0	2016	2016
CTNND2	1501	Pervasive Development Disorder	C0524528	group	Mental Disorders	Mental or Behavioral Dysfunction	128	13	0.01	no reported evidence	1	1	0	2015	2015
GSTT1	2952	Psychotic Disorders	C0033975	group	Mental Disorders	Mental or Behavioral Dysfunction	316	113	0.01	no reported evidence	1	1	0	2008	2008
SEMA6A	57556	Psychotic Disorders	C0033975	group	Mental Disorders	Mental or Behavioral Dysfunction	316	113	0.01	no reported evidence	1	1	0	2008	2008
HLA-DRB1	3123	Schizophrenia	C0036341	disease	Mental Disorders	Mental or Behavioral Dysfunction	1922	1782	0.5	no reported evidence	1	14	6	1984	2018
HLA-DQB1	3119	Schizophrenia	C0036341	disease	Mental Disorders	Mental or Behavioral Dysfunction	1922	1782	0.48	no reported evidence	0.5	9	4	1993	2018
GSTT1	2952	Schizophrenia	C0036341	disease	Mental Disorders	Mental or Behavioral Dysfunction	1922	1782	0.38	no reported evidence	1	9	0	2008	2016
GNAL	2774	Schizophrenia	C0036341	disease	Mental Disorders	Mental or Behavioral Dysfunction	1922	1782	0.33	no reported evidence	1	3	0	2001	2005
CTNND2	1501	Schizophrenia	C0036341	disease	Mental Disorders	Mental or Behavioral Dysfunction	1922	1782	0.32	no reported evidence	1	2	0	2009	2014
CUL3	8452	Schizophrenia	C0036341	disease	Mental Disorders	Mental or Behavioral Dysfunction	1922	1782	0.1	no reported evidence		3	1	2014	2017
HLA-DQA1	3117	Schizophrenia	C0036341	disease	Mental Disorders	Mental or Behavioral Dysfunction	1922	1782	0.1	no reported evidence		1	5	2009	2009
GLIS3	169792	Schizophrenia	C0036341	disease	Mental Disorders	Mental or Behavioral Dysfunction	1922	1782	0.1	no reported evidence		1	1	2016	2016
CTNND2	1501	Unipolar Depression	C0041696	disease	Mental Disorders	Mental or Behavioral Dysfunction	516	378	0.31	no reported evidence	1	1	0	2014	2014
ANKRD27	84079	Unipolar Depression	C0041696	disease	Mental Disorders	Mental or Behavioral Dysfunction	516	378	0.1	no reported evidence		1	1	2013	2013
NINJ2	4815	Dementia	C0497327	disease	Mental Disorders; Nervous System Diseases	Mental or Behavioral Dysfunction	435	107	0.01	no reported evidence	1	1	0	2011	2011
NINJ2	4815	Presenile dementia	C0011265	disease	Mental Disorders; Nervous System Diseases	Mental or Behavioral Dysfunction	361	102	0.01	no reported evidence	1	1	0	2011	2011
HLA-DRB1	3123	Frontotemporal Lobar Degeneration	C0751072	disease	Mental Disorders; Nervous System Diseases; Nutritional and Metabolic Diseases	Mental or Behavioral Dysfunction	97	37	0.01	no reported evidence	1	1	0	2010	2010
PCSK6	5046	Dyslexia	C0476254	disease	Mental Disorders; Nervous System Diseases; Pathological Conditions, Signs and Symptoms	Mental or Behavioral Dysfunction	79	10	0.11	no reported evidence	1	2	1	2011	2014
SEMA6A	57556	Dyslexia	C0476254	disease	Mental Disorders; Nervous System Diseases; Pathological Conditions, Signs and Symptoms	Mental or Behavioral Dysfunction	79	10	0.01	no reported evidence	1	1	0	2006	2006
CTNND2	1501	Learning Disabilities	C0751265	disease	Mental Disorders; Nervous System Diseases; Pathological Conditions, Signs and Symptoms	Mental or Behavioral Dysfunction	71	2	0.01	no reported evidence	1	1	0	2015	2015
SEMA6A	57556	Alcoholic Intoxication, Chronic	C0001973	disease	Mental Disorders; Substance-Related Disorders	Mental or Behavioral Dysfunction	423	323	0.02	no reported evidence	1	2	0	2009	2014
GSTT1	2952	Alcoholic Intoxication, Chronic	C0001973	disease	Mental Disorders; Substance-Related Disorders	Mental or Behavioral Dysfunction	423	323	0.01	no reported evidence	0	1	0	2010	2010
ABAT	18	Alcoholic Intoxication, Chronic	C0001973	disease	Mental Disorders; Substance-Related Disorders	Mental or Behavioral Dysfunction	423	323	0.01	no reported evidence	1	1	0	1996	1996
GSTT1	2952	Amphetamine Abuse	C0236807	disease	Mental Disorders; Substance-Related Disorders	Mental or Behavioral Dysfunction	75	0	0.3	no reported evidence		2	0	2008	2010
GSTT1	2952	Amphetamine Addiction	C0236804	disease	Mental Disorders; Substance-Related Disorders	Mental or Behavioral Dysfunction	76	1	0.3	no reported evidence		2	0	2008	2010
GSTT1	2952	Amphetamine-Related Disorders	C0236733	group	Mental Disorders; Substance-Related Disorders	Mental or Behavioral Dysfunction	75	0	0.3	no reported evidence		2	0	2008	2010
SCARB1	949	Cannabis Abuse	C0006868	disease	Mental Disorders; Substance-Related Disorders	Mental or Behavioral Dysfunction	15	5	0.3	no reported evidence		1	0	2010	2010
SCARB1	949	Cannabis Dependence	C0006870	disease	Mental Disorders; Substance-Related Disorders	Mental or Behavioral Dysfunction	31	12	0.3	no reported evidence		1	0	2010	2010
SCARB1	949	Cannabis-Related Disorder	C0236735	group	Mental Disorders; Substance-Related Disorders	Mental or Behavioral Dysfunction	10	0	0.3	no reported evidence		1	0	2010	2010
SCARB1	949	Cocaine Abuse	C0009171	disease	Mental Disorders; Substance-Related Disorders	Mental or Behavioral Dysfunction	127	2	0.3	no reported evidence		1	0	2010	2010
SCARB1	949	Cocaine Dependence	C0600427	disease	Mental Disorders; Substance-Related Disorders	Mental or Behavioral Dysfunction	156	28	0.3	no reported evidence		1	0	2010	2010
SCARB1	949	Cocaine-Related Disorders	C0236736	group	Mental Disorders; Substance-Related Disorders	Mental or Behavioral Dysfunction	112	0	0.3	no reported evidence		1	0	2010	2010
SCARB1	949	Marijuana Abuse	C0024809	disease	Mental Disorders; Substance-Related Disorders	Mental or Behavioral Dysfunction	61	16	0.3	no reported evidence		1	0	2010	2010
SCARB1	949	Phencyclidine Abuse	C0031391	disease	Mental Disorders; Substance-Related Disorders	Mental or Behavioral Dysfunction	7	0	0.3	no reported evidence		1	0	2010	2010
SCARB1	949	Phencyclidine-Related Disorders	C0236742	group	Mental Disorders; Substance-Related Disorders	Mental or Behavioral Dysfunction	7	0	0.3	no reported evidence		1	0	2010	2010
GNAL	2774	Pseudodystonia	C0752208	disease	Nervous System Diseases	Mental or Behavioral Dysfunction	7	0	0.3	no reported evidence		1	0	2013	2013
HLA-DRB1	3123	Hyperactive behavior	C0424295	phenotype	Nervous System Diseases; Pathological Conditions, Signs and Symptoms	Mental or Behavioral Dysfunction	708	59	0.02	no reported evidence	1	2	0	1993	1996
RPS6KB1	6198	Hyperactive behavior	C0424295	phenotype	Nervous System Diseases; Pathological Conditions, Signs and Symptoms	Mental or Behavioral Dysfunction	708	59	0.02	no reported evidence	1	2	0	2014	2015
GALNS	2588	Hyperactive behavior	C0424295	phenotype	Nervous System Diseases; Pathological Conditions, Signs and Symptoms	Mental or Behavioral Dysfunction	708	59	0.02	no reported evidence	1	2	0	2006	2014
ABAT	18	Heroin Dependence	C0019337	disease	Substance-Related Disorders	Mental or Behavioral Dysfunction	61	52	0.2	no reported evidence		1	0	2000	2000
CTNND2	1501	Cognitive changes	C1392786	phenotype		Mental or Behavioral Dysfunction	23	16	0.01	no reported evidence	1	1	0	2013	2013
HLA-DQB1	3119	Generalized Anxiety Disorder	C0270549	disease		Mental or Behavioral Dysfunction	33	13	0.01	no reported evidence	1	1	0	2000	2000
ABAT	18	Global developmental delay	C0557874	disease		Mental or Behavioral Dysfunction	1101	21	0.1	no reported evidence		0	0
FARS2	10667	Global developmental delay	C0557874	disease		Mental or Behavioral Dysfunction	1101	21	0.1	no reported evidence		0	0
GLIS3	169792	Global developmental delay	C0557874	disease		Mental or Behavioral Dysfunction	1101	21	0.1	no reported evidence		0	0
HLA-DRB1	3123	Low IQ	C0848034	phenotype		Mental or Behavioral Dysfunction	4	0	0.01	no reported evidence	1	1	0	2014	2014
HLA-DQA1	3117	Low IQ	C0848034	phenotype		Mental or Behavioral Dysfunction	4	0	0.01	no reported evidence	1	1	0	2014	2014
CTNND2	1501	Mental Retardation	C0025362	disease		Mental or Behavioral Dysfunction	1157	29	0.01	no reported evidence	1	1	0	2007	2007
CTNND2	1501	Mild Mental Retardation	C0026106	disease		Mental or Behavioral Dysfunction	146	5	0.01	no reported evidence	1	1	0	2016	2016
GSTT1	2952	Nonorganic psychosis	C0349204	disease		Mental or Behavioral Dysfunction	219	60	0.01	no reported evidence	1	1	0	2008	2008
SEMA6A	57556	Nonorganic psychosis	C0349204	disease		Mental or Behavioral Dysfunction	219	60	0.01	no reported evidence	1	1	0	2008	2008
HLA-DRB1	3123	PANIC DISORDER 1	C1868649	disease		Mental or Behavioral Dysfunction	76	40	0.01	no reported evidence	1	1	0	2016	2016
HLA-DRB1	3123	psychological distress	C0815107	disease		Mental or Behavioral Dysfunction	15	3	0.01	no reported evidence	1	1	0	2005	2005
CTNND2	1501	Severe mental retardation (I.Q. 20-34)	C0036857	disease		Mental or Behavioral Dysfunction	223	19	0.11	no reported evidence	1	1	0	2000	2000
HLA-DQB1	3119	Somnolence	C2830004	phenotype		Mental or Behavioral Dysfunction	18	1	0.03	no reported evidence	1	3	0	2008	2013
HLA-DRB1	3123	Somnolence	C2830004	phenotype		Mental or Behavioral Dysfunction	18	1	0.02	no reported evidence	1	2	0	2007	2008
GSTT1	2952	Treatment-resistant schizophrenia	C3544321	disease		Mental or Behavioral Dysfunction	2	0	0.01	no reported evidence	1	1	0	2017	2017
CTNND2	1501	Psychomotor Performance	C0033923	phenotype		Mental Process	4	6	0.1	no reported evidence		1	1	2012	2012
SCARB1	949	Animal Mammary Neoplasms	C0024667	group	Animal Diseases; Neoplasms	Neoplastic Process	144	0	0.3	no reported evidence		1	0	2002	2002
SCARB1	949	Mammary Carcinoma, Animal	C1257925	disease	Animal Diseases; Neoplasms	Neoplastic Process	144	0	0.3	no reported evidence		1	0	2002	2002
HLA-DRB1	3123	Recurrent respiratory papillomatosis	C1168198	disease	Bacterial Infections and Mycoses; Respiratory Tract Diseases; Virus Diseases	Neoplastic Process	11	0	0.02	no reported evidence	1	2	0	2003	2017
HLA-DQB1	3119	Recurrent respiratory papillomatosis	C1168198	disease	Bacterial Infections and Mycoses; Respiratory Tract Diseases; Virus Diseases	Neoplastic Process	11	0	0.01	no reported evidence	1	1	0	2017	2017
GSTT1	2952	Multiple Myeloma	C0026764	disease	Cardiovascular Diseases; Hemic and Lymphatic Diseases; Immune System Diseases; Neoplasms	Neoplastic Process	1311	784	0.35	no reported evidence	0.6	5	0	2007	2008
SLC25A21	89874	Multiple Myeloma	C0026764	disease	Cardiovascular Diseases; Hemic and Lymphatic Diseases; Immune System Diseases; Neoplasms	Neoplastic Process	1311	784	0.02	no reported evidence	1	2	0	1987	1987
HLA-DRB1	3123	Multiple Myeloma	C0026764	disease	Cardiovascular Diseases; Hemic and Lymphatic Diseases; Immune System Diseases; Neoplasms	Neoplastic Process	1311	784	0.01	no reported evidence	1	1	0	2010	2010
SEMA6A	57556	Multiple Myeloma	C0026764	disease	Cardiovascular Diseases; Hemic and Lymphatic Diseases; Immune System Diseases; Neoplasms	Neoplastic Process	1311	784	0.01	no reported evidence	1	1	0	2005	2005
SLC25A21	89874	Adenomatous Polyposis Coli	C0032580	disease	Congenital, Hereditary, and Neonatal Diseases and Abnormalities; Digestive System Diseases; Neoplasms	Neoplastic Process	391	31	0.01	no reported evidence	1	1	0	1997	1997
HLA-DRB1	3123	Adenomatous Polyposis Coli	C0032580	disease	Congenital, Hereditary, and Neonatal Diseases and Abnormalities; Digestive System Diseases; Neoplasms	Neoplastic Process	391	31	0.01	no reported evidence	1	1	0	1987	1987
IRS2	8660	Adenomatous Polyposis Coli	C0032580	disease	Congenital, Hereditary, and Neonatal Diseases and Abnormalities; Digestive System Diseases; Neoplasms	Neoplastic Process	391	31	0.01	no reported evidence	1	1	0	2009	2009
GSTT1	2952	Hereditary Nonpolyposis Colorectal Cancer	C1333990	disease	Congenital, Hereditary, and Neonatal Diseases and Abnormalities; Digestive System Diseases; Neoplasms; Nutritional and Metabolic Diseases	Neoplastic Process	127	1261	0.02	no reported evidence	1	2	0	2007	2007
HLA-DRB1	3123	Nephroblastoma	C0027708	disease	Congenital, Hereditary, and Neonatal Diseases and Abnormalities; Female Urogenital Diseases and Pregnancy Complications; Male Urogenital Diseases; Neoplasms	Neoplastic Process	370	33	0.01	no reported evidence	1	1	0	2002	2002
SEMA6A	57556	Nephroblastoma	C0027708	disease	Congenital, Hereditary, and Neonatal Diseases and Abnormalities; Female Urogenital Diseases and Pregnancy Complications; Male Urogenital Diseases; Neoplasms	Neoplastic Process	370	33	0.01	no reported evidence	1	1	0	2011	2011
TGFBR1	7046	Basal Cell Nevus Syndrome	C0004779	disease	Congenital, Hereditary, and Neonatal Diseases and Abnormalities; Musculoskeletal Diseases; Neoplasms; Stomatognathic Diseases	Neoplastic Process	45	55	0.03	no reported evidence	1	3	0	1996	1999
GSTT1	2952	Basal Cell Nevus Syndrome	C0004779	disease	Congenital, Hereditary, and Neonatal Diseases and Abnormalities; Musculoskeletal Diseases; Neoplasms; Stomatognathic Diseases	Neoplastic Process	45	55	0.01	no reported evidence	1	1	0	2006	2006
HLA-DRB1	3123	Basal Cell Nevus Syndrome	C0004779	disease	Congenital, Hereditary, and Neonatal Diseases and Abnormalities; Musculoskeletal Diseases; Neoplasms; Stomatognathic Diseases	Neoplastic Process	45	55	0.01	no reported evidence	0	1	0	1996	1996
GSTT1	2952	Dysplastic Nevus	C0205748	disease	Congenital, Hereditary, and Neonatal Diseases and Abnormalities; Neoplasms	Neoplastic Process	72	3	0.01	no reported evidence	1	1	0	2001	2001
HLA-DQA1	3117	Hamartoma Syndrome, Multiple	C0018553	disease	Congenital, Hereditary, and Neonatal Diseases and Abnormalities; Neoplasms	Neoplastic Process	137	46	0.01	no reported evidence	1	1	0	2011	2011
RPS6KB1	6198	Tuberous Sclerosis	C0041341	disease	Congenital, Hereditary, and Neonatal Diseases and Abnormalities; Neoplasms; Nervous System Diseases	Neoplastic Process	196	246	0.03	no reported evidence	0.5	3	0	2004	2015
RPS6KB1	6198	Familial multiple trichoepitheliomata	C1275122	disease	Congenital, Hereditary, and Neonatal Diseases and Abnormalities; Neoplasms; Skin and Connective Tissue Diseases	Neoplastic Process	160	22	0.01	no reported evidence	1	1	0	2012	2012
[truncated: 1,039 more rows]
