# Supplementary material for: Monoamine and genome-wide DNA methylation investigation in behavioral addiction
Source: Sci Rep. 2020 Jul 16;10:11760. doi: 10.1038/s41598-020-68741-5 (PMC7366626; doi:10.1038/s41598-020-68741-5)
Supplement: Supplementary file 7 — Supplementary Information 7. [file 41598_2020_68741_MOESM7_ESM.xlsx]

## Sheet: Sheet1
Supplemental Information
Monomaine and Genome-wide DNA Methylation Investigation in Behavioral Addiction
Y. Asaoka, M. J. Won, T. Morita, E. Ishikawa, Y.-A. Lee, & Y. Goto
Supplemental Data S7
Hyper- and hypomethylation sites in patients with kleptomania compared to those in patients with paraphilia

## Sheet: Supplemental Data 7
TargetID	PP.Mean	KM.Mean	KM-PP.delta_mean	KM-PP.comment	t	p.value	fdr.p.val	KM-PP.OddsRatio	KM-PP.FoldChange	CHR	UCSC_RefGene_Name	UCSC_RefGene_Accession	UCSC_RefGene_Group	UCSC_CpG_Islands_Name
cg03466780	0.961474	0.397171	-0.564303	hypo	-6.58982	0.00204322	0.969121	0.0205647	-3.12994	9	EXD3	NM_017820	Body	chr9:140248250-140248615
cg02866897	0.808833	0.244953	-0.563881	hypo	-4.24928	0.00580519	0.969121	0.0531365	-4.71049	20	PPP1R16B;PPP1R16B	NM_015568;NM_001172735	Body;Body
cg11705504	0.705063	0.143859	-0.561204	hypo	-4.33836	0.00303404	0.969121	0.0305929	-9.3218	13
cg17251507	0.779058	0.218092	-0.560966	hypo	-3.51977	0.00860482	0.969121	0.0202896	-8.41647	2	LOC100506457;LOC100506457;LOC100506457	NR_110198;NR_110197;NR_110196	Body;Body;Body
cg16398051	0.73046	0.171441	-0.559019	hypo	-3.98057	0.00417081	0.969121	0.0335793	-7.3276	15	ADAMTS17	NM_139057	Body
cg11404906	0.861765	0.309741	-0.552023	hypo	-4.24806	0.00593452	0.969121	0.0559469	-3.58033	6	HLA-DRB1	NM_002124	Body	chr6:32551851-32552331
cg15602423	0.81378	0.286742	-0.527038	hypo	-3.48128	0.00957296	0.969121	0.0417491	-4.68096	6	HLA-DRB1	NM_002124	Body	chr6:32551851-32552331
cg12695921	0.739924	0.225482	-0.514441	hypo	-3.71023	0.017031	0.969121	0.0785114	-2.98116	21	LOC101927973	NR_126012	Body
cg14474302	0.764006	0.258163	-0.505843	hypo	-4.60019	0.00649754	0.969121	0.0836729	-2.88821	15				chr15:101094520-101099493
cg12031275	0.803674	0.324109	-0.479566	hypo	-4.35807	0.00548172	0.969121	0.0817927	-2.54331	15				chr15:101094520-101099493
cg14408831	0.858517	0.392595	-0.465922	hypo	-3.51351	0.00792158	0.969121	0.0443806	-2.84867	18				chr18:77835862-77836102
cg16514085	0.670762	0.209812	-0.46095	hypo	-2.68576	0.0455959	0.969121	0.0547652	-8.6327	6	HLA-DRB1	NM_002124	Body	chr6:32551851-32552331
cg09949906	0.764363	0.316557	-0.447805	hypo	-2.99838	0.0186149	0.969121	0.0962438	-3.11657	6	HLA-DRB1	NM_002124	Body	chr6:32551851-32552331
cg10632894	0.883479	0.467809	-0.41567	hypo	-4.34849	0.00727609	0.969121	0.107988	-2.13014	6	HLA-DRB1	NM_002124	Body	chr6:32551851-32552331
cg09139047	0.901236	0.487817	-0.413419	hypo	-4.23955	0.00514539	0.969121	0.100159	-1.97504	6	HLA-DRB1	NM_002124	Body	chr6:32551851-32552331
cg22306009	0.654186	0.242068	-0.412118	hypo	-2.52976	0.035431	0.969121	0.0575158	-5.08291	5	GNB2L1;SNORD95	NM_006098;NR_002591	Body;TSS200	chr5:180670373-180670996
cg01978703	0.930046	0.522966	-0.407081	hypo	-3.70386	0.020153	0.969121	0.0999489	-1.89007	17	ABR;ABR;ABR	NM_021962;NM_001092;NM_001159746	Body;Body;Body	chr17:975592-975902
cg21259115	0.529873	0.133232	-0.396641	hypo	-3.80001	0.0188977	0.969121	0.0509415	-11.1023	17	CACNA1G;CACNA1G;CACNA1G;CACNA1G;CACNA1G;CACNA1G;CACNA1G;CACNA1G;CACNA1G;CACNA1G;CACNA1G;CACNA1G;CACNA1G;CACNA1G;CACNA1G;CACNA1G;CACNA1G;CACNA1G;CACNA1G;CACNA1G;CACNA1G;CACNA1G;CACNA1G;CACNA1G;CACNA1G;CACNA1G;CACNA1G;CACNA1G;CACNA1G;CACNA1G;CACNA1G;CACNA1G;CACNA1G	NR_046054;NR_046058;NR_046057;NR_046056;NR_046055;NM_001256329;NM_001256327;NM_001256325;NM_001256330;NM_001256331;NM_001256332;NM_001256324;NM_198380;NM_198379;NM_198378;NM_198377;NM_198376;NM_018896;NM_198385;NM_198387;NM_001256333;NM_001256359;NM_198384;NM_001256328;NM_001256334;NM_198396;NM_198388;NM_198382;NM_001256361;NM_198386;NM_001256326;NM_001256360;NM_198383	Body;Body;Body;Body;Body;Body;Body;Body;Body;Body;Body;Body;Body;Body;Body;Body;Body;Body;Body;Body;Body;Body;Body;Body;Body;Body;Body;Body;Body;Body;Body;Body;Body
cg10202835	0.525626	0.142522	-0.383104	hypo	-14.1348	6.39e-05	0.969121	0.149426	-3.6671	5				chr5:25190503-25191113
cg01814095	0.823162	0.458079	-0.365083	hypo	-4.07939	0.0120584	0.969121	0.18453	-1.91009	11	CADM1;CADM1;CADM1;CADM1;CADM1	NM_001098517;NM_014333;NM_001301043;NM_001301044;NM_001301045	Body;Body;Body;Body;Body
cg23549329	0.773185	0.414919	-0.358265	hypo	-2.37954	0.044723	0.969121	0.0823391	-2.70014	6
cg10879348	0.383107	0.0261159	-0.356991	hypo	-3.60909	0.0192278	0.969121	0.0589047	-10.148	2	LIMS1	NM_004987	5'UTR
cg27107292	0.659242	0.321604	-0.337638	hypo	-2.88585	0.0251992	0.969121	0.210018	-2.06444	6	HLA-DRB1	NM_002124	Body
cg27153751	0.554147	0.217402	-0.336745	hypo	-2.49828	0.0425874	0.969121	0.0956228	-5.21828	21
cg06002687	0.538574	0.208961	-0.329613	hypo	-3.821	0.0185246	0.969121	0.18468	-3.26068	8
cg10331657	0.581179	0.254279	-0.3269	hypo	-2.69585	0.0393336	0.969121	0.16787	-3.2728	3
cg14645244	0.503536	0.179867	-0.32367	hypo	-3.49405	0.0246404	0.969121	0.151573	-4.1497	6	HLA-DRB1	NM_002124	Body	chr6:32551851-32552331
cg15369481	0.76457	0.441487	-0.323082	hypo	-3.88677	0.0173609	0.969121	0.210751	-1.68075	20	BMP7	NM_001719	Body
cg10773971	0.884264	0.567035	-0.317228	hypo	-3.64715	0.0112456	0.969121	0.171355	-1.64704	12	TSPAN9;TSPAN9	NM_006675;NM_001168320	5'UTR;5'UTR
cg04876534	0.925703	0.609366	-0.316337	hypo	-2.73112	0.048755	0.969121	0.159063	-1.64321	4	CLRN2	NM_001079827	Body	chr4:17513309-17513981
cg24191225	0.417472	0.102258	-0.315214	hypo	-4.01428	0.00393036	0.969121	0.134225	-4.60081	12	CLECL1;CLECL1;CLECL1	NM_172004;NM_001253750;NM_001267701	1stExon;1stExon;1stExon
cg21700663	0.721572	0.407827	-0.313745	hypo	-3.88443	0.00931096	0.969121	0.239049	-1.76736	15				chr15:101094520-101099493
cg24680646	0.804626	0.510208	-0.294418	hypo	-2.43267	0.0412761	0.969121	0.210002	-1.60919	13	TRPC4;TRPC4;TRPC4;TRPC4;TRPC4;TRPC4	NM_001135957;NM_016179;NM_001135956;NM_001135958;NM_003306;NM_001135955	Body;Body;Body;Body;Body;Body
cg23618713	0.673568	0.382296	-0.291272	hypo	-4.07201	0.00471481	0.969121	0.285915	-1.83617	14
cg10104420	0.924953	0.636163	-0.28879	hypo	-3.85128	0.00699619	0.969121	0.145131	-1.48373	6	HLA-DRB6	NR_001298	Body
cg25751474	0.818269	0.534731	-0.283538	hypo	-2.57784	0.037514	0.969121	0.17556	-1.5669	14
cg00602930	0.865361	0.587211	-0.27815	hypo	-2.41455	0.0426678	0.969121	0.151144	-1.48564	6	SYNJ2;SYNJ2	NM_003898;NM_001178088	Body;Body
cg23442650	0.834649	0.559068	-0.275581	hypo	-3.5167	0.0079012	0.969121	0.229709	-1.53505	14
cg07807111	0.671089	0.406353	-0.264735	hypo	-4.59319	0.00620284	0.969121	0.325162	-1.63366	17				chr17:8702342-8702824
cg16092135	0.76352	0.499184	-0.264336	hypo	-4.69794	0.00155377	0.969121	0.299317	-1.54841	2				chr2:306675-307167
cg25174551	0.815441	0.556794	-0.258647	hypo	-3.88031	0.01609	0.969121	0.242263	-1.44391	2
cg06275774	0.57435	0.316428	-0.257923	hypo	-3.09775	0.0149666	0.969121	0.319954	-1.87178	1	PCNXL2	NM_014801	Body
cg14708411	0.810484	0.553086	-0.257398	hypo	-2.31448	0.0493599	0.969121	0.259055	-1.48768	5	SLC12A7	NM_006598	Body	chr5:1060584-1060809
cg10755878	0.736433	0.481665	-0.254768	hypo	-3.0194	0.0211776	0.969121	0.317224	-1.61183	2
cg26575584	0.832617	0.578263	-0.254354	hypo	-3.90344	0.00572946	0.969121	0.270365	-1.47249	14
cg18686665	0.791027	0.536888	-0.25414	hypo	-2.89615	0.0267061	0.969121	0.256296	-1.47135	2				chr2:628909-629190
cg11842073	0.897095	0.643501	-0.253594	hypo	-4.12489	0.013057	0.969121	0.226134	-1.41677	13
cg21758314	0.689069	0.437782	-0.251287	hypo	-2.52981	0.0356879	0.969121	0.323308	-1.64897	14	CDC42BPB	NM_006035	Body
cg08578320	0.705681	0.454644	-0.251038	hypo	-2.94596	0.0204409	0.969121	0.321393	-1.5673	6	HLA-DRB1	NM_002124	Body	chr6:32551851-32552331
cg22335228	0.565111	0.314625	-0.250486	hypo	-2.47766	0.0383092	0.969121	0.318292	-1.89102	20	ZBTB46	NM_025224	Body	chr20:62406463-62407179
cg07365741	0.797786	0.553251	-0.244535	hypo	-3.16551	0.0321014	0.969121	0.324858	-1.50388	6				chr6:170474406-170475553
cg04140807	0.681761	0.437375	-0.244385	hypo	-3.72098	0.0112969	0.969121	0.349175	-1.62946	15	IGF1R;IGF1R	NM_000875;NM_001291858	Body;Body
cg07709590	0.564527	0.321274	-0.243252	hypo	-3.17991	0.0144535	0.969121	0.345126	-1.84485	22	PARVB;PARVB;PARVB;PARVB	NM_001003828;NM_013327;NM_001243385;NM_001243386	Body;Body;Body;Body
cg13133526	0.88601	0.644467	-0.241544	hypo	-2.86812	0.0291137	0.969121	0.246358	-1.42109	6	ZDHHC14;ZDHHC14	NM_024630;NM_153746	Body;Body
cg25303761	0.560777	0.320629	-0.240147	hypo	-2.42667	0.0442061	0.969121	0.326416	-1.93378	1
cg21484985	0.785776	0.54632	-0.239456	hypo	-3.07393	0.0167112	0.969121	0.297129	-1.46108	14
cg05197062	0.360295	0.121117	-0.239177	hypo	-3.06408	0.0155737	0.969121	0.214097	-3.34902	11	GALNTL4	NM_198516	Body	chr11:11642121-11643819
cg13076785	0.843914	0.605145	-0.238769	hypo	-2.72534	0.0455476	0.969121	0.176869	-1.38632	6	HLA-DRB6	NR_001298	Body
cg15708909	0.772731	0.537684	-0.235047	hypo	-2.92371	0.0327292	0.969121	0.289844	-1.42929	6	HLA-DRB5	NM_002125	Body	chr6:32489742-32490128
cg18721307	0.287915	0.0552645	-0.23265	hypo	-2.59895	0.0357703	0.969121	0.138081	-5.30641	18				chr18:45662314-45663520
cg04204356	0.764824	0.53341	-0.231414	hypo	-3.48569	0.0141138	0.969121	0.350577	-1.47295	14
cg26173986	0.659298	0.428568	-0.23073	hypo	-2.32454	0.0487736	0.969121	0.346296	-1.60745	17	VAMP2	NM_014232	TSS1500	chr17:8065909-8066494
cg15634083	0.368503	0.13951	-0.228994	hypo	-3.11845	0.0306487	0.969121	0.193463	-3.81536	6	HLA-C	NM_002117	Body	chr6:31238852-31240120
cg26146732	0.79801	0.569142	-0.228868	hypo	-3.28636	0.0117228	0.969121	0.310666	-1.4198	14
cg09771371	0.32864	0.100069	-0.228572	hypo	-3.62606	0.0125304	0.969121	0.241244	-3.05128	2	LINC00299	NR_034135	Body
cg16584557	0.960186	0.731736	-0.22845	hypo	-2.75548	0.0458693	0.969121	0.161444	-1.35278	5	MTMR12;MTMR12;MTMR12	NM_001294343;NM_001040446;NM_001294344	Body;Body;Body
cg18757817	0.767357	0.53933	-0.228026	hypo	-2.88568	0.0381884	0.969121	0.299932	-1.40407	2				chr2:208576001-208577106
cg24242384	0.5892	0.361433	-0.227767	hypo	-2.98413	0.0232158	0.969121	0.382259	-1.7045	6	HLA-DRB1	NM_002124	Body	chr6:32551851-32552331
cg08845336	0.943211	0.718234	-0.224976	hypo	-4.60823	0.0038491	0.969121	0.162901	-1.32485	6	HLA-DRB1	NM_002124	Body	chr6:32551851-32552331
cg19415746	0.959307	0.735816	-0.223491	hypo	-2.7889	0.048644	0.969121	0.171869	-1.33978	10	NRAP;NRAP	NM_006175;NM_198060	Body;Body
cg03589715	0.795239	0.572094	-0.223145	hypo	-3.54636	0.00757778	0.969121	0.328852	-1.40674	14
cg17376015	0.669065	0.447108	-0.221958	hypo	-3.70544	0.00788235	0.969121	0.386337	-1.49895	6	HLA-DRB1	NM_002124	1stExon
cg27332878	0.440163	0.220141	-0.220023	hypo	-3.49038	0.0180555	0.969121	0.359546	-1.93462	15	ARNT2	NM_014862	Body
cg26658509	0.839939	0.62012	-0.219819	hypo	-3.40088	0.0206331	0.969121	0.327721	-1.37573	11				chr11:3224524-3225077
cg16151671	0.860114	0.640664	-0.21945	hypo	-2.80539	0.0447609	0.969121	0.18549	-1.33103	2	LINC01115;LINC01115	NR_111963;NR_033880	TSS200;TSS200	chr2:863930-865091
cg16569937	0.792187	0.574765	-0.217421	hypo	-2.50413	0.0379751	0.969121	0.344379	-1.40739	5
cg19575208	0.936583	0.722366	-0.214217	hypo	-4.64048	0.00229708	0.969121	0.177845	-1.30566	6	HLA-DRB1	NM_002124	Body	chr6:32551851-32552331
cg23505766	0.759394	0.546831	-0.212564	hypo	-2.85008	0.0335764	0.969121	0.33685	-1.38113	1	S100A16	NM_080388	5'UTR
cg11844835	0.618151	0.407371	-0.21078	hypo	-2.97268	0.0225534	0.969121	0.410627	-1.57628	16
cg02265440	0.838632	0.628698	-0.209935	hypo	-4.18284	0.00554144	0.969121	0.327972	-1.35323	14
cg14444562	0.943554	0.734391	-0.209162	hypo	-3.34729	0.0258462	0.969121	0.199261	-1.30746	17	FBXW10;FBXW10;FBXW10	NR_051988;NM_001267586;NM_001267585	Body;Body;Body
cg06419732	0.765435	0.556505	-0.20893	hypo	-3.71665	0.00961484	0.969121	0.383426	-1.40034	1	CDK18;CDK18;CDK18	NM_002596;NM_212502;NM_212503	Body;Body;Body	chr1:205498003-205498590
cg09339153	0.912074	0.705123	-0.206952	hypo	-3.31983	0.0229879	0.969121	0.256419	-1.31548	2	DYNC1I2;DYNC1I2;DYNC1I2;DYNC1I2;DYNC1I2;DYNC1I2;DYNC1I2	NM_001271788;NM_001271787;NM_001271786;NM_001271785;NM_001378;NM_001271789;NM_001271790	Body;Body;Body;Body;Body;Body;Body
cg16461522	0.838793	0.632949	-0.205844	hypo	-2.35436	0.0464731	0.969121	0.297638	-1.3311	6
cg08912652	0.957502	0.751798	-0.205703	hypo	-3.72195	0.0193638	0.969121	0.165626	-1.2855	11	SNX19	NM_014758	Body
cg15405588	0.321398	0.117241	-0.204157	hypo	-2.5742	0.0455907	0.969121	0.156663	-4.88216	13	STARD13	NM_178006	Body
cg17155018	0.733266	0.532223	-0.201043	hypo	-2.75256	0.0471243	0.969121	0.369996	-1.3551	6
cg15013523	0.566152	0.365504	-0.200647	hypo	-3.27439	0.0215466	0.969121	0.431805	-1.60776	1	NR5A2;NR5A2	NM_205860;NM_003822	Body;Body
cg05196454	0.564102	0.765698	0.201596	hyper	2.48741	0.0410345	0.969121	2.81514	1.37019	9
cg22822044	0.422785	0.624819	0.202034	hyper	3.20109	0.0272643	0.969121	2.28986	1.52627	16
cg15706692	0.0828648	0.285567	0.202702	hyper	2.41562	0.042145	0.969121	6.3762	4.89773	6
cg17023203	0.443427	0.646713	0.203286	hyper	3.63798	0.00769215	0.969121	2.34848	1.4857	10	ADARB2	NM_018702	Body	chr10:1506344-1506708
cg08145292	0.673981	0.879979	0.205998	hyper	3.5688	0.02209	0.969121	4.94047	1.29237	6	KCNQ5;KCNQ5;KCNQ5;KCNQ5;KCNQ5	NM_001160130;NM_001160133;NM_001160134;NM_019842;NM_001160132	Body;Body;Body;Body;Body	chr6:73867584-73867934
cg12235430	0.669726	0.87907	0.209344	hyper	2.85516	0.0260303	0.969121	3.47413	1.33028	20	ISM1	NM_080826	Body	chr20:13200670-13202616
cg09512891	0.509989	0.71955	0.20956	hyper	3.40155	0.0109711	0.969121	2.5807	1.41995	6
cg13808314	0.270993	0.48088	0.209887	hyper	2.86583	0.0375734	0.969121	2.51217	1.71062	7	THSD7A	NM_015204	Body
cg21460047	0.370012	0.580225	0.210213	hyper	2.47443	0.0421146	0.969121	2.45526	1.56627	2
cg22238209	0.662281	0.875281	0.213	hyper	2.40905	0.0425772	0.969121	4.21123	1.32924	19	MAG;MAG	NM_002361;NM_080600	Body;Body	chr19:35800718-35801031
cg08511297	0.589836	0.802931	0.213095	hyper	3.7921	0.0181932	0.969121	2.73341	1.38287	10	TSPAN14;TSPAN14	NM_001128309;NM_030927	Body;Body
cg03321588	0.46473	0.679073	0.214343	hyper	3.00613	0.0181775	0.969121	2.55935	1.47392	3	ARHGEF3;ARHGEF3;ARHGEF3;ARHGEF3	NM_001128616;NM_019555;NM_001289698;NM_001128615	Body;Body;Body;Body
cg01741372	0.451414	0.667519	0.216105	hyper	3.1441	0.0295719	0.969121	2.61861	1.46728	11
cg07285237	0.268408	0.487799	0.219391	hyper	3.14195	0.0285432	0.969121	2.81342	2.00184	6
cg21824770	0.57547	0.795334	0.219864	hyper	4.04945	0.012083	0.969121	2.81751	1.40891	2	LINC01237	NR_110220	Body
cg15710545	0.0417877	0.26323	0.221442	hyper	14.3703	5.66e-07	0.969121	8.2543	6.33625	6
cg23207176	0.24084	0.463838	0.222998	hyper	3.4258	0.0153632	0.969121	2.96436	2.09095	14	KCNK13	NM_022054	Body
cg24728683	0.517612	0.740806	0.223194	hyper	2.94142	0.0353466	0.969121	2.9837	1.40784	17	ABR;ABR	NM_021962;NM_001159746	Body;5'UTR	chr17:1063942-1064304
cg24140133	0.404068	0.628178	0.224109	hyper	2.83738	0.0409209	0.239476	2.58396	1.66432	1
cg21959034	0.574005	0.800332	0.226328	hyper	4.69194	0.00361701	0.969121	3.13405	1.39166	6	HLA-DRB6	NR_001298	TSS200
cg24231558	0.627475	0.854799	0.227324	hyper	5.06043	0.00102211	0.969121	3.62412	1.36865	7				chr7:16626148-16626531
cg15991630	0.448907	0.678973	0.230066	hyper	3.97281	0.00797269	0.969121	2.64565	1.55435	18				chr18:77292133-77292556
cg27225663	0.503677	0.735893	0.232216	hyper	2.34498	0.0479391	0.969121	2.9392	1.46261	6
cg20004147	0.166815	0.399061	0.232246	hyper	2.65101	0.0475182	0.969121	3.2078	2.17971	2
cg16558846	0.543918	0.777409	0.233491	hyper	2.5605	0.0342146	0.969121	3.20487	1.44335	14
cg15025170	0.148848	0.385415	0.236567	hyper	2.33994	0.0474205	0.969121	4.15969	2.97985	12	TBX5;TBX5;TBX5	NM_080717;NM_000192;NM_181486	5'UTR;Body;Body	chr12:114838312-114838889
cg09825146	0.0826555	0.330438	0.247783	hyper	2.96003	0.0380491	0.969121	4.67519	3.24508	8	TRMT12	NM_017956	TSS200
cg18958020	0.599386	0.850036	0.250649	hyper	3.48069	0.0243276	0.969121	5.26378	1.39145	7
cg25155022	0.0886281	0.342173	0.253544	hyper	2.41261	0.0427931	0.969121	7.22603	5.1406	20				chr20:42285961-42286535
cg06536159	0.0519809	0.305546	0.253566	hyper	2.81993	0.0473936	0.969121	5.80054	4.08083	1	FHAD1	NM_052929	Body
cg15837308	0.555416	0.810003	0.254587	hyper	2.95862	0.0181886	0.969121	3.71774	1.49641	6
cg09533556	0.0584623	0.317258	0.258795	hyper	3.5881	0.0147648	0.969121	6.61547	4.67965	10
cg10171723	0.691807	0.956142	0.264335	hyper	3.68858	0.0202614	0.969121	7.63839	1.40607	20
cg03631593	0.627861	0.893059	0.265198	hyper	2.78246	0.0493224	0.969121	4.19217	1.49503	9	URM1;URM1;URM1;URM1;MIR1268A	NR_049743;NM_001265582;NM_001135947;NM_030914;NR_031672	Body;Body;Body;Body;Body
cg19864342	0.615631	0.884556	0.268925	hyper	3.82977	0.0183573	0.969121	7.90456	1.41567	6	HLA-DRB6	NR_001298	TSS1500
cg05383619	0.505484	0.777176	0.271692	hyper	3.26729	0.0215351	0.969121	3.96647	1.51104	6	HLA-DRB1	NM_002124	Body	chr6:32551851-32552331
cg05578102	0.20526	0.480168	0.274908	hyper	2.64149	0.0435139	0.969121	5.37626	3.50772	12	LOC100049716;NINJ2;NINJ2	NR_122124;NM_016533;NM_001294346	TSS200;Body;5'UTR
cg05631519	0.0913042	0.367127	0.275823	hyper	5.03908	0.00638055	0.969121	5.38539	3.68517	1
cg22256607	0.594986	0.871439	0.276452	hyper	2.39224	0.0451063	0.969121	8.19742	1.46904	8	ANK1;ANK1;ANK1;ANK1;ANK1	NM_020475;NM_020477;NM_020476;NM_001142446;NM_000037	Body;Body;Body;Body;Body
cg01601712	0.101659	0.38091	0.279251	hyper	2.32304	0.0494303	0.969121	7.30188	4.91818	7	ACTR3C	NM_001164458	5'UTR	chr7:150019950-150020752
cg24638099	0.417482	0.698983	0.2815	hyper	3.11425	0.0289195	0.969121	3.43355	1.83898	6	HLA-DRB6	NR_001298	Body
cg10452588	0.0315877	0.314261	0.282674	hyper	4.93577	0.00660934	0.969121	12.7951	8.36295	6	HLA-DRB1	NM_002124	3'UTR
cg03461641	0.613286	0.896274	0.282988	hyper	4.06978	0.0059023	0.969121	7.56105	1.48352	4
cg14087524	0.408848	0.693222	0.284374	hyper	3.80381	0.0148309	0.969121	3.43201	1.81667	1	INPP5B;INPP5B	NM_001297434;NM_005540	Body;Body
cg17416722	0.0391464	0.32561	0.286464	hyper	3.99164	0.0153137	0.969121	9.37087	6.43847	6	HLA-DRB1	NM_002124	Body	chr6:32551851-32552331
cg07220777	0.462319	0.750173	0.287854	hyper	4.37318	0.0117267	0.969121	3.79647	1.59646	15	AGBL1	NM_152336	Body
cg11888470	0.660544	0.953152	0.292607	hyper	2.91106	0.0399424	0.969121	7.58416	1.5297	6	HLA-DRB6	NR_001298	Body
cg22635523	0.563522	0.857343	0.293821	hyper	5.04266	0.00529958	0.969121	5.46714	1.51394	6	HLA-DRB5	NM_002125	Body	chr6:32489742-32490128
cg03028786	0.635474	0.932687	0.297212	hyper	3.57231	0.0203997	0.969121	6.65633	1.50513	2	SERPINE2;SERPINE2;SERPINE2;SERPINE2	NM_006216;NM_001136529;NM_001136530;NM_001136528	5'UTR;TSS1500;Body;5'UTR
cg15059639	0.41973	0.718009	0.298278	hyper	2.65006	0.0293575	0.969121	4.21359	1.86514	2	MYO3B;MYO3B;MYO3B	NM_001083615;NM_001171642;NM_138995	Body;Body;Body
cg26371957	0.31969	0.629853	0.310162	hyper	2.70803	0.027794	0.969121	4.35636	2.24292	12	NINJ2	NM_016533	Body
cg23728836	0.259926	0.576799	0.316872	hyper	3.57885	0.014625	0.969121	4.44753	2.56643	6
cg10313151	0.53927	0.859297	0.320027	hyper	3.7053	0.020122	0.969121	8.80871	1.5522	2				chr2:106886118-106886738
cg13431688	0.139077	0.460359	0.321281	hyper	2.35316	0.0466428	0.969121	8.76456	5.3867	9	TGFBR1;TGFBR1	NM_004612;NM_001130916	Body;Body	chr9:101866994-101868297
cg09864671	0.285453	0.622129	0.336676	hyper	2.50768	0.0475002	0.969121	6.46002	3.27443	20	DIDO1;DIDO1;DIDO1	NM_022105;NM_080797;NM_033081	5'UTR;5'UTR;5'UTR	chr20:61568678-61569916
cg17349011	0.584846	0.922642	0.337796	hyper	3.64888	0.0165717	0.969121	7.41214	1.64077	8
cg07156513	0.507858	0.847804	0.339946	hyper	2.3531	0.0466194	0.969121	7.2758	1.73383	2	LRRFIP1;LRRFIP1	NM_001137550;NM_001137551	Body;Body
cg00103771	0.589837	0.936045	0.346208	hyper	3.8765	0.0156401	0.969121	8.76251	1.6765	6	HLA-DRB6	NR_001298	Body
cg13614887	0.511455	0.858162	0.346706	hyper	3.90281	0.0165144	0.969121	9.56814	1.63697	2
cg01332299	0.231084	0.578743	0.34766	hyper	2.66819	0.0327674	0.969121	8.08138	4.0215	2	TCF7L1	NM_031283	Body
cg15948536	0.221987	0.570442	0.348455	hyper	2.72813	0.0479865	0.969121	5.28798	2.33567	4	PALLD;PALLD;PALLD;PALLD	NM_001166110;NM_016081;NM_001166109;NM_001166108	5'UTR;Body;Body;Body
cg03530427	0.434725	0.783778	0.349053	hyper	9.89588	0.000132404	0.969121	4.83393	1.80244	2	LINC00487	NR_038369	Body
cg26856631	0.0433478	0.392515	0.349167	hyper	2.81767	0.0446387	0.969121	9.91894	5.70268	7	LSM5;LSM5;LSM5;LSM5	NM_001130710;NR_024466;NM_001139499;NM_012322	3'UTR;Body;3'UTR;3'UTR	chr7:32529753-32530146
cg02856402	0.49718	0.848316	0.351136	hyper	2.36127	0.0458705	0.969121	8.50898	1.77793	16	HMOX2;HMOX2;HMOX2;HMOX2	NM_001127205;NM_001127204;NM_002134;NM_001127206	3'UTR;3'UTR;3'UTR;3'UTR
cg08477332	0.270524	0.623646	0.353122	hyper	2.6015	0.0376271	0.969121	7.33385	3.53504	1	S100A14	NM_020672	TSS1500
cg11394125	0.23195	0.590388	0.358438	hyper	2.67873	0.037762	0.969121	9.52821	4.80398	2	TCF7L1	NM_031283	Body
cg19774683	0.451919	0.815414	0.363495	hyper	3.27043	0.0296141	0.969121	8.89669	1.69516	6	HLA-DRB6	NR_001298	Body
cg17369694	0.0346558	0.3985	0.363844	hyper	3.75819	0.0152227	0.969121	14.8118	8.75432	6	HLA-DRB5	NM_002125	3'UTR
cg26654770	0.193566	0.557643	0.364076	hyper	2.76083	0.0281616	0.103503	10.6315	5.15871	12	NINJ2	NM_016533	Body
cg10217052	0.545805	0.917845	0.372041	hyper	3.59083	0.0213108	0.969121	7.89805	1.77171	6	HLA-DQA1	NM_002122	Body
cg27659796	0.0557061	0.4384	0.382694	hyper	3.32535	0.0290522	0.969121	10.115	5.63771	17	ABR;ABR	NM_021962;NM_001159746	Body;5'UTR
cg10528424	0.327405	0.721281	0.393876	hyper	2.63822	0.0358978	0.969121	9.71031	3.49656	11	SYT8	NM_138567	Body
cg26941787	0.430474	0.827099	0.396625	hyper	2.77236	0.0263326	0.969121	11.4831	2.69814	12
cg25951717	0.49072	0.88959	0.39887	hyper	3.11882	0.0160615	0.969121	20.4898	2.64415	2				chr2:232348216-232348866
cg11475788	0.352824	0.754056	0.401232	hyper	2.7248	0.0326363	0.969121	9.24033	3.04872	11	CEND1;SLC25A22	NM_016564;NM_024698	TSS1500;3'UTR	chr11:791953-792400
cg01201512	0.266903	0.673519	0.406616	hyper	2.63936	0.0297935	0.969121	12.1884	3.9091	12	NINJ2	NM_016533	Body
cg06394820	0.21313	0.621249	0.408119	hyper	2.88349	0.0216309	0.969121	12.4324	4.90589	11	CCDC86	NM_024098	TSS1500	chr11:60609392-60609786
cg06559318	0.446042	0.854885	0.408842	hyper	4.29871	0.0103591	0.969121	7.33274	2.09396	6	HLA-DRB6	NR_001298	Body
cg26590106	0.389561	0.802335	0.412774	hyper	3.86195	0.0126049	0.969121	8.7932	2.01458	6	HLA-DRB1	NM_002124	Body	chr6:32551851-32552331
cg21223191	0.41246	0.838363	0.425902	hyper	4.28688	0.0115416	0.969121	11.3856	1.97568	6
cg24760581	0.24078	0.676417	0.435637	hyper	3.78898	0.00837645	0.969121	9.0146	3.62873	6	HLA-DRB1	NM_002124	TSS1500
cg16119776	0.405472	0.842549	0.437076	hyper	4.07468	0.0142675	0.969121	13.9578	2.0002	5	RARS	NM_002887	TSS1500	chr5:167913297-167913641
cg04422742	0.378096	0.816309	0.438213	hyper	4.49105	0.010482	0.969121	10.0162	2.08741	6	HLA-DRB6	NR_001298	TSS200
cg07652488	0.349241	0.787462	0.438221	hyper	2.64784	0.0333476	0.969121	23.2079	4.88335	3				chr3:183542496-183543804
cg25140213	0.321818	0.769092	0.447274	hyper	4.9776	0.00697559	0.969121	8.25584	2.31494	6	HLA-DRB6	NR_001298	Body
cg10122899	0.320536	0.779119	0.458583	hyper	2.84449	0.0222162	0.969121	23.9002	4.41593	12	P2RX7;P2RX7;P2RX7;P2RX7;P2RX7;P2RX7;P2RX7;P2RX7;P2RX7;P2RX7	NR_033953;NR_033949;NR_033948;NR_033956;NR_033955;NR_033954;NR_033952;NR_033951;NR_033950;NM_002562	Body;Body;Body;Body;Body;Body;Body;Body;Body;Body
cg23905789	0.462846	0.921848	0.459002	hyper	23.1293	1.22e-07	0.969121	13.9	1.99566	6	HLA-DRB1	NM_002124	Body	chr6:32551851-32552331
cg13635701	0.355371	0.826266	0.470894	hyper	3.22042	0.012531	0.969121	19.2765	3.22067	2	NGEF	NM_019850	5'UTR
cg25450321	0.160421	0.634667	0.474246	hyper	2.51241	0.0398037	0.969121	18.0756	5.3957	15	LRRK1	NM_024652	Body	chr15:101513245-101514323
cg00084271	0.324751	0.802556	0.477805	hyper	3.08335	0.0243033	0.969121	17.7177	4.59694	1	ATP1A4;ATP1A4	NM_144699;NM_144699	1stExon;5'UTR
cg08866276	0.365665	0.844752	0.479086	hyper	2.77618	0.0308564	0.969121	19.1608	4.19695	3	KLHL24	NM_017644	Body
cg07437923	0.0409017	0.52102	0.480118	hyper	4.45078	0.0109685	0.969121	20.979	9.59512	16	DNAJA3;DNAJA3	NM_001135110;NM_005147	3'UTR;3'UTR
cg06653848	0.396054	0.880055	0.484002	hyper	3.27914	0.0165484	0.969121	26.1693	3.96994	11
cg05730108	0.19383	0.688559	0.49473	hyper	2.79825	0.0374905	0.969121	43.3744	17.8986	13	FARP1	NM_005766	Body
cg22627029	0.161894	0.66429	0.502396	hyper	3.26289	0.0165398	0.969121	14.8678	4.31438	6	HLA-DRB6	NR_001298	Body
cg10995422	0.415499	0.922655	0.507156	hyper	3.39981	0.0218389	0.969121	19.6064	3.0947	6	HLA-DRB6	NR_001298	Body
cg01341801	0.0221175	0.529605	0.507487	hyper	4.005	0.0136936	0.969121	37.4556	16.1876	6	HLA-DRB5	NM_002125	Body	chr6:32489742-32490128
cg27362989	0.21401	0.733055	0.519045	hyper	4.58192	0.00742587	0.969121	12.2203	3.25655	6	HLA-DRB5	NM_002125	Body	chr6:32489742-32490128
cg12339131	0.395402	0.93597	0.540568	hyper	3.31312	0.0293553	0.969121	25.3295	3.78921	15				chr15:90931162-90932019
