# Supplementary material for: Monoamine and genome-wide DNA methylation investigation in behavioral addiction
Source: Sci Rep. 2020 Jul 16;10:11760. doi: 10.1038/s41598-020-68741-5 (PMC7366626; doi:10.1038/s41598-020-68741-5)
Supplement: Supplementary file 8 — Supplementary Information 8. [file 41598_2020_68741_MOESM8_ESM.xlsx]

## Sheet: Sheet1
Supplemental Information
Monomaine and Genome-wide DNA Methylation Investigation in Behavioral Addiction
Y. Asaoka, M. J. Won, T. Morita, E. Ishikawa, Y.-A. Lee, & Y. Goto
Supplemental Data S8
Receiver operator characteristic analyses of DNA methylation

## Sheet: Sheet2
TargetID	Area	Std. Error	Asymptotic Prob	95% LCL	95% UCL
cg24238852	1	0	0.0022	1	1
cg09331190	1	0	0.0022	0	0
cg04824771	0.98	0.03418	0.00329	0.91302	1.04698
cg20064778	0.98	0.03418	0.00329	0.91302	1.04698
cg06835821	0.98	0.03418	0.00329	-0.04698	0.08698
cg06394109	0.96	0.0596	0.00485	0.84319	1.07681
cg11676744	0.96	0.04932	0.00485	0.86334	1.05666
cg15100012	0.96	0.04932	0.00485	0.86334	1.05666
cg27532721	0.96	0.04932	0.00485	0.86334	1.05666
cg12077809	0.96	0.04932	0.00485	-0.05666	0.13666
cg08551019	0.94	0.06158	0.00705	0.81931	1.06069
cg12419862	0.94	0.06776	0.00705	0.80718	1.07282
cg16310958	0.94	0.06776	0.00705	0.80718	1.07282
cg16462528	0.94	0.08457	0.00705	0.77425	1.10575
cg17444608	0.94	0.06158	0.00705	0.81931	1.06069
cg26946806	0.94	0.08457	0.00705	0.77425	1.10575
cg07883385	0.94	0.06158	0.00705	-0.06069	0.18069
cg11823448	0.92	0.1094	0.01011	0.70558	1.13442
cg14388237	0.92	0.08275	0.01011	0.75781	1.08219
cg17005068	0.92	0.08275	0.01011	0.75781	1.08219
cg19512141	0.92	0.08926	0.01011	0.74505	1.09495
cg22888160	0.92	0.08926	0.01011	0.74505	1.09495
cg01176653	0.92	0.07244	0.01011	-0.06199	0.22199
cg03965172	0.92	0.1094	0.01011	-0.13442	0.29442
cg04843821	0.92	0.07568	0.01011	-0.06834	0.22834
cg11878555	0.92	0.07568	0.01011	-0.06834	0.22834
cg13376960	0.92	0.08926	0.01011	-0.09495	0.25495
cg15913661	0.92	0.07568	0.01011	-0.06834	0.22834
cg00729708	0.9	0.08246	0.01431	0.73838	1.06162
cg04971183	0.9	0.08343	0.01431	0.73649	1.06351
cg11008123	0.9	0.09423	0.01431	0.71531	1.08469
cg12161182	0.9	0.13416	0.01431	0.63704	1.16296
cg24565820	0.9	0.11207	0.01431	0.68034	1.11966
cg01463139	0.9	0.08246	0.01431	-0.06162	0.26162
cg01882774	0.9	0.1	0.01431	-0.096	0.296
cg02095219	0.9	0.11207	0.01431	-0.11966	0.31966
cg04650544	0.9	0.08246	0.01431	-0.06162	0.26162
cg06180910	0.9	0.13416	0.01431	-0.16296	0.36296
cg07498088	0.9	0.08343	0.01431	-0.06351	0.26351
cg09849871	0.9	0.09423	0.01431	-0.08469	0.28469
cg10486833	0.9	0.11207	0.01431	-0.11966	0.31966
cg12022450	0.9	0.1	0.01431	-0.096	0.296
cg15242686	0.9	0.11207	0.01431	-0.11966	0.31966
cg25872828	0.9	0.1	0.01431	-0.096	0.296
cg01814095	0.88	0.10338	0.01996	0.67737	1.08263
cg05696779	0.88	0.11987	0.01996	0.64507	1.11493
cg07456585	0.88	0.09104	0.01996	0.70157	1.05843
cg08549495	0.88	0.09944	0.01996	0.6851	1.0749
cg15988321	0.88	0.09104	0.01996	0.70157	1.05843
cg19070118	0.88	0.11987	0.01996	0.64507	1.11493
cg20571404	0.88	0.11987	0.01996	0.64507	1.11493
cg25388952	0.88	0.09364	0.01996	0.69647	1.06353
cg06520095	0.88	0.1151	0.01996	-0.10559	0.34559
cg06982169	0.88	0.1151	0.01996	-0.10559	0.34559
cg08867096	0.88	0.09364	0.01996	-0.06353	0.30353
cg10299852	0.88	0.13553	0.01996	-0.14563	0.38563
cg11733135	0.88	0.09364	0.01996	-0.06353	0.30353
cg24284539	0.88	0.09944	0.01996	-0.0749	0.3149
cg25758034	0.88	0.09944	0.01996	-0.0749	0.3149
cg02814135	0.86	0.14125	0.02749	0.58315	1.13685
cg04234412	0.86	0.14125	0.02749	0.58315	1.13685
cg07691538	0.86	0.13188	0.02749	0.60152	1.11848
cg13009819	0.86	0.10331	0.02749	0.65753	1.06247
cg15425276	0.86	0.10484	0.02749	0.65451	1.06549
cg16104636	0.86	0.09855	0.02749	0.66685	1.05315
cg19270931	0.86	0.10331	0.02749	0.65753	1.06247
cg22532079	0.86	0.11221	0.02749	0.64006	1.07994
cg07149083	0.86	0.09936	0.02749	-0.05474	0.33474
cg07495405	0.86	0.09936	0.02749	-0.05474	0.33474
cg09908042	0.86	0.13188	0.02749	-0.11848	0.39848
cg11141652	0.86	0.13188	0.02749	-0.11848	0.39848
cg13972557	0.86	0.1171	0.02749	-0.08951	0.36951
cg17035782	0.86	0.10484	0.02749	-0.06549	0.34549
cg17307150	0.86	0.12179	0.02749	-0.0987	0.3787
cg22411599	0.86	0.13723	0.02749	-0.12897	0.40897
cg23423607	0.86	0.11221	0.02749	-0.07994	0.35994
cg27000437	0.86	0.11846	0.02749	-0.09217	0.37217
cg06671703	0.84	0.14708	0.03734	0.55173	1.12827
cg07480176	0.84	0.11468	0.03734	0.61523	1.06477
cg11818589	0.84	0.14708	0.03734	0.55173	1.12827
cg13078798	0.84	0.13926	0.03734	0.56706	1.11294
cg13431688	0.84	0.11257	0.03734	0.61937	1.06063
cg14323910	0.84	0.15084	0.03734	0.54436	1.13564
cg17480035	0.84	0.1421	0.03734	0.56149	1.11851
cg18444757	0.84	0.12406	0.03734	0.59684	1.08316
cg01941243	0.84	0.10522	0.03734	-0.04623	0.36623
cg06825310	0.84	0.12406	0.03734	-0.08316	0.40316
cg07561869	0.84	0.14708	0.03734	-0.12827	0.44827
cg13371681	0.84	0.11257	0.03734	-0.06063	0.38063
cg14648186	0.84	0.12211	0.03734	-0.07934	0.39934
cg14795227	0.84	0.11947	0.03734	-0.07415	0.39415
cg19697575	0.84	0.11042	0.03734	-0.05641	0.37641
cg20859841	0.84	0.1421	0.03734	-0.11851	0.43851
cg23556238	0.84	0.11947	0.03734	-0.07415	0.39415
cg26261358	0.84	0.12406	0.03734	-0.08316	0.40316
cg05751055	0.82	0.14713	0.05004	-0.10837	0.46837
cg10644916	0.82	0.1298	0.05004	-0.0744	0.4344
cg11331837	0.82	0.1298	0.05004	-0.0744	0.4344
cg16032134	0.82	0.11545	0.05004	-0.04627	0.40627
cg16145187	0.82	0.12218	0.05004	-0.05947	0.41947
cg18715193	0.82	0.14713	0.05004	-0.10837	0.46837
cg22244330	0.82	0.11193	0.05004	-0.03938	0.39938
cg25283336	0.82	0.14713	0.05004	-0.10837	0.46837
cg01185010	0.82	0.12605	0.05004	0.57295	1.06705
cg03462944	0.82	0.11545	0.05004	0.59373	1.04627
cg07459967	0.82	0.12605	0.05004	0.57295	1.06705
cg10546252	0.82	0.16361	0.05004	0.49933	1.14067
cg11229715	0.82	0.13404	0.05004	0.55728	1.08272
cg17441733	0.82	0.12605	0.05004	0.57295	1.06705
cg18972832	0.82	0.11819	0.05004	0.58836	1.05164
cg23687434	0.82	0.11193	0.05004	0.60062	1.03938
cg25219495	0.82	0.1298	0.05004	0.5656	1.0744
cg00814218	0.8	0.14478	0.06619	0.51624	1.08376
cg09588531	0.8	0.12198	0.06619	0.56092	1.03908
cg10306192	0.8	0.12198	0.06619	0.56092	1.03908
cg11059159	0.8	0.12066	0.06619	0.5635	1.0365
cg11884832	0.8	0.13565	0.06619	0.53414	1.06586
cg11903210	0.8	0.14751	0.06619	0.51088	1.08912
cg15229836	0.8	0.12394	0.06619	0.55709	1.04291
cg24540763	0.8	0.16297	0.06619	0.48058	1.11942
cg05056349	0.8	0.12	0.06619	-0.0352	0.4352
cg05828606	0.8	0.12	0.06619	-0.0352	0.4352
cg07440017	0.8	0.13023	0.06619	-0.05525	0.45525
cg07475752	0.8	0.14478	0.06619	-0.08376	0.48376
cg12195446	0.8	0.11866	0.06619	-0.03257	0.43257
cg12474444	0.8	0.13145	0.06619	-0.05764	0.45764
cg15717617	0.8	0.1173	0.06619	-0.02991	0.42991
cg17380855	0.8	0.14422	0.06619	-0.08267	0.48267
cg20308956	0.8	0.14422	0.06619	-0.08267	0.48267
cg04777551	0.78	0.14713	0.08641	0.49163	1.06837
cg08250118	0.78	0.12541	0.08641	0.5342	1.0258
cg08890411	0.78	0.14659	0.08641	0.49269	1.06731
cg18514595	0.78	0.15915	0.08641	0.46808	1.09192
cg22897878	0.78	0.15915	0.08641	0.46808	1.09192
cg25277809	0.78	0.12605	0.08641	0.53295	1.02705
cg03554550	0.78	0.15195	0.08641	-0.07781	0.51781
cg08516018	0.78	0.14713	0.08641	-0.06837	0.50837
cg08554146	0.78	0.16604	0.08641	-0.10542	0.54542
cg12858166	0.78	0.15195	0.08641	-0.07781	0.51781
cg14358839	0.78	0.15915	0.08641	-0.09192	0.53192
cg14783259	0.78	0.13041	0.08641	-0.03561	0.47561
cg14989083	0.78	0.12605	0.08641	-0.02705	0.46705
cg15360451	0.78	0.14659	0.08641	-0.06731	0.50731
cg16014523	0.78	0.14822	0.08641	-0.0705	0.5105
cg20060160	0.78	0.14713	0.08641	-0.06837	0.50837
cg22459517	0.78	0.15195	0.08641	-0.07781	0.51781
cg26370237	0.78	0.17767	0.08641	-0.12823	0.56823
cg05475474	0.76	0.13218	0.11135	0.50093	1.01907
cg09282866	0.76	0.15084	0.11135	0.46436	1.05564
cg05006879	0.76	0.15809	0.11135	-0.06985	0.54985
cg09233619	0.76	0.1726	0.11135	-0.0983	0.5783
cg11169344	0.76	0.15084	0.11135	-0.05564	0.53564
cg11882358	0.76	0.15809	0.11135	-0.06985	0.54985
cg22037249	0.76	0.1726	0.11135	-0.0983	0.5783
cg24077401	0.76	0.14708	0.11135	-0.04827	0.52827
cg25673075	0.76	0.14924	0.11135	-0.0525	0.5325
cg03738707	0.74	0.14068	0.14164	0.46426	1.01574
cg05276469	0.74	0.1823	0.14164	0.38271	1.09729
cg08914944	0.74	0.15004	0.14164	0.44593	1.03407
cg16099839	0.74	0.15733	0.14164	0.43164	1.04836
cg17395555	0.74	0.17605	0.14164	0.39496	1.08504
cg04456492	0.74	0.14182	0.14164	-0.01796	0.53796
cg05141217	0.74	0.1823	0.14164	-0.09729	0.61729
cg06134910	0.74	0.13066	0.14164	0.00391	0.51609
cg07237032	0.74	0.13723	0.14164	-0.00897	0.52897
cg07761942	0.74	0.15579	0.14164	-0.04535	0.56535
cg08136432	0.74	0.15425	0.14164	-0.04232	0.56232
cg11128983	0.74	0.15425	0.14164	-0.04232	0.56232
cg13946163	0.74	0.15373	0.14164	-0.0413	0.5613
cg17373649	0.74	0.1511	0.14164	-0.03616	0.55616
cg03987818	0.72	0.1396	0.17791	0.44639	0.99361
cg27413643	0.72	0.17288	0.17791	0.38116	1.05884
cg00759354	0.72	0.14956	0.17791	-0.01313	0.57313
cg08871399	0.72	0.177	0.17791	-0.06691	0.62691
cg14294953	0.72	0.177	0.17791	-0.06691	0.62691
cg18037388	0.72	0.16287	0.17791	-0.03923	0.59923
cg00134032	0.7	0.18133	0.22067	-0.0554	0.6554
cg07173352	0.7	0.16613	0.22067	-0.02561	0.62561
cg06787362	0.68	0.17564	0.27034	0.33576	1.02424
cg15032304	0.68	0.17008	0.27034	-0.01336	0.65336
cg01702501	0.66	0.17004	0.32719	0.00674	0.67326
cg06545341	0.66	0.19908	0.32719	-0.05019	0.73019
cg11437465	0.66	0.18273	0.32719	-0.01815	0.69815
cg17838368	0.66	0.19908	0.32719	-0.05019	0.73019
cg03237181	0.64	0.20482	0.39127	-0.04144	0.76144
cg09535768	0.64	0.19645	0.39127	-0.02503	0.74503
